# Supplementary material for: GDF11 slows excitatory neuronal senescence and brain ageing by repressing p21
Source: Nat Commun. 2023 Nov 17;14:7476. doi: 10.1038/s41467-023-43292-1 (PMC10656444; doi:10.1038/s41467-023-43292-1)
Supplement: Supplementary file 3 — Source Data [file 41467_2023_43292_MOESM3_ESM.zip]

Archive with 36 entries (33 files):
- Source Data/
- __MACOSX/._Source Data
- Source Data/Figures Source Data/
- Source Data/.DS_Store
- __MACOSX/Source Data/._.DS_Store
- Source Data/Supplementary Figures Source Data/
- Source Data/Figures Source Data/Figure 5 Source Data.xlsx
- __MACOSX/Source Data/Figures Source Data/._Figure 5 Source Data.xlsx
- Source Data/Figures Source Data/Figure 1 Source Data.xlsx
- __MACOSX/Source Data/Figures Source Data/._Figure 1 Source Data.xlsx
- Source Data/Figures Source Data/Figure 4 Source Data.xlsx
- __MACOSX/Source Data/Figures Source Data/._Figure 4 Source Data.xlsx
- Source Data/Figures Source Data/Figure 7 Source Data.xlsx
- __MACOSX/Source Data/Figures Source Data/._Figure 7 Source Data.xlsx
- Source Data/Figures Source Data/Figure 8 Source Data.xlsx
- __MACOSX/Source Data/Figures Source Data/._Figure 8 Source Data.xlsx
- Source Data/Figures Source Data/Figure 3 Source Data.xlsx
- __MACOSX/Source Data/Figures Source Data/._Figure 3 Source Data.xlsx
- Source Data/Figures Source Data/Figure 6 Source Data.xlsx
- __MACOSX/Source Data/Figures Source Data/._Figure 6 Source Data.xlsx
- Source Data/Figures Source Data/Figure 2 Source Data.xlsx
- __MACOSX/Source Data/Figures Source Data/._Figure 2 Source Data.xlsx
- Source Data/Supplementary Figures Source Data/Supplementary Fig. 6 Source Data.xlsx
- __MACOSX/Source Data/Supplementary Figures Source Data/._Supplementary Fig. 6 Source Data.xlsx
- Source Data/Supplementary Figures Source Data/Supplementary Fig. 8 Source Data.xlsx
- __MACOSX/Source Data/Supplementary Figures Source Data/._Supplementary Fig. 8 Source Data.xlsx
- Source Data/Supplementary Figures Source Data/Supplementary Fig. 7 Source Data.xlsx
- __MACOSX/Source Data/Supplementary Figures Source Data/._Supplementary Fig. 7 Source Data.xlsx
- Source Data/Supplementary Figures Source Data/Supplementary Fig. 10 Source Data.xlsx
- __MACOSX/Source Data/Supplementary Figures Source Data/._Supplementary Fig. 10 Source Data.xlsx
- Source Data/Supplementary Figures Source Data/Supplementary Fig. 4 Source Data.xlsx
- __MACOSX/Source Data/Supplementary Figures Source Data/._Supplementary Fig. 4 Source Data.xlsx
- Source Data/Supplementary Figures Source Data/Supplementary Fig. 11 Source Data.xlsx
- __MACOSX/Source Data/Supplementary Figures Source Data/._Supplementary Fig. 11 Source Data.xlsx
- Source Data/Supplementary Figures Source Data/Supplementary Fig. 5 Source Data.xlsx
- __MACOSX/Source Data/Supplementary Figures Source Data/._Supplementary Fig. 5 Source Data.xlsx
