# Supplementary material for: GDF11 slows excitatory neuronal senescence and brain ageing by repressing p21
Source: Nat Commun. 2023 Nov 17;14:7476. doi: 10.1038/s41467-023-43292-1 (PMC10656444; doi:10.1038/s41467-023-43292-1)
Supplement: Supplementary file 3 — Source Data [file 41467_2023_43292_MOESM3_ESM.zip › Source Data/Figures Source Data/Figure 5 Source Data.xlsx]

## Sheet: Figure 5g
Figure 5g
Total dendrite sholl analysis
Ctrl
Distance from soma (μm)	0	10	20	30	40	50	60	70	80	90	100	110	120	130	140	150	160	170	180	190	200	210	220	230	240	250	260	270	280	290	300	310	320	330	340	350	360	370	380	390	400
20181019_4%4%_GDF11_Avidin(555)_20180911_3#_1-XYJ-1B_cell01_20x_2048_0.75um_55steps	1	8	15	16	21	20	18	18	18	16	13	9	9	6	6	5	5	5	4	2	2	1	2	2	2	2	3	3	3	3	3	7	3	3	3	3	3	2	2	2
20181027_4%4%_GDF11(488)_Avidin(555)_20180911_3#_1-DSX-S5_cell01_20x_2048_104steps	1	6	19	26	31	32	34	32	31	30	25	20	14	9	9	5	10	5	6	6	4	4	3	1	1	2	2	2	2	2	3	4	4	3	3	5	5	8	7	9	8
20181027_4%4%_GDF11_Avidin(555)_20180911_3#_1-DSX-S3_cell01_20x_2048_2X1largeimage_73steps_opticalpath	1	7	16	32	33	26	28	23	21	21	16	11	9	7	7	5	4	5	3	3	5	7	5	4	4	5	5	10	10	9	9	6	6	5	3	2	2	2
20181027_4%4%_GDF11_Avidin(555)_20180911_3#_1-DSX-S5_cell02-03-04_20x_2048_102steps	1	6	21	27	31	34	36	33	28	21	16	22	15	9	7	6	4	4	3	3	3	4	4	5	4	5	4	3	5	4	5	7	7	8	10	10	6	6	6	3	2
20181027_4%4%_GDF11_Avidin(555)_20180912_5#_3-DSX-S5_cell01_20x_2048_96steps--	2	10	22	35	40	48	41	41	41	35	32	23	15	10	6	4	5	6	5	3	3	3	3	1	2	3	3	5	2	3	5	7	7	14	15	11	13	13	6	3	2
20181027_4%4%_GDF11_Avidin(555)_20180912_5#_3-XYJ-3C_cell01_20x_2048_88steps	1	4	24	31	35	30	29	25	22	23	19	16	15	8	5	4	5	5	5	4	3	3	5	6	8	8	8	9	9	8	14	16	20	12	10	4	2	2	1	1	1
20181027_4%4%_GDF11_Avidin(555)_20180912_5#_3-XYJ-3E_cell01_20x_2048_87steps	1	8	22	30	30	32	31	28	28	24	20	15	9	7	5	3	3	2	1	2	3	3	4	4	5	6	7	13	18	14	21	13	12	9	9	7	4	1	1
20181027_4%4%_GDF11_Avidin(555)_20180913_7#_6-DSX-S5_cell07-08_20x_2048_93steps	1	5	20	35	27	27	26	26	23	19	21	13	9	6	5	4	4	4	6	8	5	5	5	8	11	10	12	11	11	10	7	8	2	--	--	--	--	--	--	--	--
20181027_4%4%_GDF11_Avidin(555)_20180913_7#_6-DSX-S5_cell01--06_20x_2048_2x2largeimage_101steps-04	1	9	20	33	36	35	37	31	29	24	21	18	15	10	5	3	2	2	1	1	1	2	3	3	2	2	5	3	6	6	5	5	5	6	7	8	12	13	5	1	1
20181027_4%4%_GDF11_Avidin(555)_20180913_7#_6-DSX-S4_cell01_20x_2048_80steps	1	8	25	44	49	49	48	46	44	41	34	32	23	13	9	3	3	2	2	3	2	3	5	7	6	7	9	13	12	12	12	12	13	19	7	2	2	3	2	3	1
20180913_7#_6-DSX-S5_cell01-02-03-04-05-06_20x_2048_2x2largeimage_101steps	1	16	18	29	37	37	42	34	32	27	24	18	13	10	6	5	7	6	3	3	3	3	3	3	4	9	7	7	8	8	12	4	4	12	6	3	5	5	6	6	5
KO
Distance from soma (μm)	0	10	20	30	40	50	60	70	80	90	100	110	120	130	140	150	160	170	180	190	200	210	220	230	240	250	260	270	280	290	300	310	320	330	340	350	360	370	380	390	400
20181027_4%4%_GDF11_Avidin(555)_20180911_4#_2-XYJ-2A_cell01-02_20x_2048_104steps	1	7	13	13	18	19	18	16	19	15	9	9	4	6	6	4	4	4	6	7	6	7	9	7	5	6	6	3	2	2	1	1	1
20181027_4%4%_GDF11_Avidin(555)_20180911_4#_2-XYJ-2B_cell01_20x_2048_49steps--	1	3	17	17	18	18	17	13	8	6	5	4	3	2	2	2	2	2	1	1	1	1	1	2	2	2	2	2	3	3	5	4	4	4	4	2	1	1
20181027_4%4%_GDF11_Avidin(555)_20180911_4#_2-XYJ-2D_cell01-02-03-04_20x_2048_2x2largeimage_106steps	1	3	11	13	13	12	12	12	11	11	11	10	9	9	9	9	7	6	5	5	4	5	6	6	6	6	6	6	6	4	2	1	1
20181027_4%4%_GDF11_Avidin(555)_20180912_6#_4-DSX-S1_cell11_20x_2048_88steps	3	8	20	26	27	28	36	31	30	22	20	18	8	7	5	3	2	3	3	2	2	7	5	5	6	7	10	13	10	11	12	5	5	3	3	2	2	2	1	1	1
20181027_4%4%_GDF11_Avidin(555)_20180912_6#_4-DSX-S7_cell03_20x_2048_68steps	1	4	23	24	32	28	26	24	22	19	15	12	8	5	2	2	2	3	4	5	6	6	7	9	7	9	10	9	11	3	1	1
20181027_4%4%_GDF11_Avidin(555)_20180912_6#_5-XYJ-S2_cell01_20x_2048_95steps	1	5	26	44	41	41	42	37	35	35	32	25	14	13	9	8	4	2	1	1	1	1	3	3	3	3	3	3	5	7	10	17	10	11	7	4	4	2
20181027_4%4%_GDF11_Avidin(555)_20180912_6#_5-XYJ-S2_cell02_20x_2048_92steps	1	7	22	36	44	38	41	39	36	34	22	16	12	9	7	7	4	2	3	3	4	2	4	5	5	6	10	13	13	8	5	7	2	2	4	2	2	1	1
20181027_4%4%_GDF11_Avidin(555)_20180913_8#_7-DSX-S3_cell01_20x_2048_100steps	1	6	31	28	27	26	21	19	12	6	8	3	4	3	3	1	1	1	1	2	1	2	2	2	2	3	1	1	1	1	1	1	1	3	2	2	5	3	6
20181027_4%4%_GDF11_Avidin(555)_20180913_8#_7-DSX-S7_cell01-02-03_20x_2048_2x2largeimage_111steps	1	4	19	28	33	38	51	46	33	33	24	23	22	18	12	12	9	6	6	5	4	3	3	3	3	3	3	6	2	2	3	3	4	8	9	9	13	9	8	5	5
20181027_4%4%_GDF11_Avidin(555)_20180913_8#_8-XYJ-S1_cell01_20x_2048_80steps	1	12	17	25	27	27	24	22	21	18	12	10	8	5	4	4	3	2	3	3	4	3	2	2	2	2	2	4	6	7	9	9	9	6	8	1
20181027_4%4%_GDF11_Avidin(555)_20180913_8#_8-XYJ-S1_cell02_20x_2048_83steps	1	3	14	15	19	17	23	20	18	18	16	17	6	8	3	1	1	1	1	1	1	1	12	5	4	12	10	9	6	7	5	3	2	2	2	3	1

## Sheet: Figure 5h
Figure 5h
Number of total dendrite intersections
Ctrl	269	433	377	438	548	460	455	394	434	631	491
KO	254	186	238	415	340	513	479	244	531	324	288

## Sheet: Figure 5i
Figure 5i
Number of apical dendrite intersections
Ctrl	143	257	179	251	292	277	245	165	201	315	295
KO	163	99	73	227	195	219	236	133	276	168	204

## Sheet: Figure 5j
Figure 5j
Apical dendrite length
Ctrl	2383.44	4972.86	2766.8	3497.86	4564.71	4385.54	4012.9	2413.67	3515.94	4547.01	4447.96
KO	2202.79	1475.32	914.262	3497.54	3320.55	3299.32	3892.24	1873.08	4641.52	2622.91	3437.08

## Sheet: Figure 5k
Figure 5k
Ctrl
Apical dendrite branch order	1	2	3	4
20181019_4%4%_GDF11_Avidin(555)_20180911_3#_1-XYJ-1B_cell01_20x_2048_0.75um_55steps	299.583	111.806	94.8875
20181027_4%4%_GDF11(488)_Avidin(555)_20180911_3#_1-DSX-S5_cell01_20x_2048_104steps	627.797	110.521	96.3707	64.8412
20181027_4%4%_GDF11_Avidin(555)_20180911_3#_1-DSX-S3_cell01_20x_2048_2X1largeimage_73steps_opticalpath	453.238	118.575	83.3828	69.5981
20181027_4%4%_GDF11_Avidin(555)_20180911_3#_1-DSX-S5_cell02-03-04_20x_2048_102steps	445.817	118.146	70.7787	70.8765
20181027_4%4%_GDF11_Avidin(555)_20180912_5#_3-DSX-S5_cell01_20x_2048_96steps--	515.845	125.614	71.0243	69.123
20181027_4%4%_GDF11_Avidin(555)_20180912_5#_3-XYJ-3C_cell01_20x_2048_88steps	363.433	134.413	99.1861	71.3171
20181027_4%4%_GDF11_Avidin(555)_20180912_5#_3-XYJ-3E_cell01_20x_2048_87steps	449.816	109.363	112.063	63.8639
20181027_4%4%_GDF11_Avidin(555)_20180913_7#_6-DSX-S5_cell07-08_20x_2048_93steps	349.767	106.878	105.884	50.9855
20181027_4%4%_GDF11_Avidin(555)_20180913_7#_6-DSX-S5_cell01--06_20x_2048_2x2largeimage_101steps-04	446.895	105.249	75.4474	64.8153
20181027_4%4%_GDF11_Avidin(555)_20180913_7#_6-DSX-S4_cell01_20x_2048_80steps	541.431	100.486	94.7068	79.4641
20180913_7#_6-DSX-S5_cell01-02-03-04-05-06_20x_2048_2x2largeimage_101steps	396.1	121.532	101.65	119.557
KO
Apical dendrite branch order	1	2	3	4
20181027_4%4%_GDF11_Avidin(555)_20180911_4#_2-XYJ-2A_cell01-02_20x_2048_104steps	316.495	104.107	73.055	24.2232
20181027_4%4%_GDF11_Avidin(555)_20180911_4#_2-XYJ-2B_cell01_20x_2048_49steps--	372.108	79.0477	43.0331	25.5449
20181027_4%4%_GDF11_Avidin(555)_20180911_4#_2-XYJ-2D_cell01-02-03-04_20x_2048_2x2largeimage_106steps	349.168	94.1823
20181027_4%4%_GDF11_Avidin(555)_20180912_6#_4-DSX-S1_cell11_20x_2048_88steps	372.047	100.278	102.516	65.341
20181027_4%4%_GDF11_Avidin(555)_20180912_6#_4-DSX-S7_cell03_20x_2048_68steps	281.218	80.0066	85.3267	85.1214
20181027_4%4%_GDF11_Avidin(555)_20180912_6#_5-XYJ-S2_cell01_20x_2048_95steps	463.46	101.335	67.3377	51.2719
20181027_4%4%_GDF11_Avidin(555)_20180912_6#_5-XYJ-S2_cell02_20x_2048_92steps	410.546	104.116	64.2286	49.3146
20181027_4%4%_GDF11_Avidin(555)_20180913_8#_7-DSX-S3_cell01_20x_2048_100steps	439.733	53.2062	48.8617	63.7172
20181027_4%4%_GDF11_Avidin(555)_20180913_8#_7-DSX-S7_cell01-02-03_20x_2048_2x2largeimage_111steps	506.907	153.533	85.448	79.2735
20181027_4%4%_GDF11_Avidin(555)_20180913_8#_8-XYJ-S1_cell01_20x_2048_80steps	421.622	71.6843	60.7653	47.6208
20181027_4%4%_GDF11_Avidin(555)_20180913_8#_8-XYJ-S1_cell02_20x_2048_83steps	502.911	86.1192	74.2037	70.8169

## Sheet: Figure 5l
Figure 5l
Number of basal dendrite intersections
Ctrl	121	174	204	180	255	172	217	217	229	314	204
KO	91	91	121	180	155	298	249	114	248	158	81

## Sheet: Figure 5m
Figure 5m
Basal dendrite length
Ctrl	1530.78	2350.05	2661.55	2517.88	3239.8	2321.88	2726.52	3101.45	3088.23	3884.25	2659.77
KO	1141.44	1165.91	1969.89	2440.23	1947.92	3981.05	3147.41	1609.51	3172.28	2102.18	1048.41

## Sheet: Figure 5n
Figure 5n
Ctrl
Basal dendrite branch order	1	2	3
20181019_4%4%_GDF11_Avidin(555)_20180911_3#_1-XYJ-1B_cell01_20x_2048_0.75um_55steps	100.127	63.9921	53.7081
20181027_4%4%_GDF11(488)_Avidin(555)_20180911_3#_1-DSX-S5_cell01_20x_2048_104steps	109.342	77.383
20181027_4%4%_GDF11_Avidin(555)_20180911_3#_1-DSX-S3_cell01_20x_2048_2X1largeimage_73steps_opticalpath	113.577	83.7957	46.2961
20181027_4%4%_GDF11_Avidin(555)_20180911_3#_1-DSX-S5_cell02-03-04_20x_2048_102steps	94.6141	79.8874	46.4686
20181027_4%4%_GDF11_Avidin(555)_20180912_5#_3-DSX-S5_cell01_20x_2048_96steps--	110.951	91.5547	79.2096
20181027_4%4%_GDF11_Avidin(555)_20180912_5#_3-XYJ-3C_cell01_20x_2048_88steps	84.9065	73.8696	38.4708
20181027_4%4%_GDF11_Avidin(555)_20180912_5#_3-XYJ-3E_cell01_20x_2048_87steps	91.8833	79.0871	81.4572
20181027_4%4%_GDF11_Avidin(555)_20180913_7#_6-DSX-S5_cell07-08_20x_2048_93steps	119.195	101.603	121.251
20181027_4%4%_GDF11_Avidin(555)_20180913_7#_6-DSX-S5_cell01--06_20x_2048_2x2largeimage_101steps-04	87.02	87.9175	71.8587
20181027_4%4%_GDF11_Avidin(555)_20180913_7#_6-DSX-S4_cell01_20x_2048_80steps	114.207	85.5777	81.9156
20180913_7#_6-DSX-S5_cell01-02-03-04-05-06_20x_2048_2x2largeimage_101steps	96.8965	81.1757	66.0662
KO
Basal dendrite branch order	1	2	3
20181027_4%4%_GDF11_Avidin(555)_20180911_4#_2-XYJ-2A_cell01-02_20x_2048_104steps	83.8246	74.4175	63.4874
20181027_4%4%_GDF11_Avidin(555)_20180911_4#_2-XYJ-2B_cell01_20x_2048_49steps--	68.4204	59.9925	53.8641
20181027_4%4%_GDF11_Avidin(555)_20180911_4#_2-XYJ-2D_cell01-02-03-04_20x_2048_2x2largeimage_106steps	137.018	159.658	52.8158
20181027_4%4%_GDF11_Avidin(555)_20180912_6#_4-DSX-S1_cell11_20x_2048_88steps	107.118	77.0204	61.516
20181027_4%4%_GDF11_Avidin(555)_20180912_6#_4-DSX-S7_cell03_20x_2048_68steps	87.8928	71.0714	63.0223
20181027_4%4%_GDF11_Avidin(555)_20180912_6#_5-XYJ-S2_cell01_20x_2048_95steps	98.269	90.4374	63.6548
20181027_4%4%_GDF11_Avidin(555)_20180912_6#_5-XYJ-S2_cell02_20x_2048_92steps	121.969	86.9673	51.1244
20181027_4%4%_GDF11_Avidin(555)_20180913_8#_7-DSX-S3_cell01_20x_2048_100steps	60.265	55.5444	57.8856
20181027_4%4%_GDF11_Avidin(555)_20180913_8#_7-DSX-S7_cell01-02-03_20x_2048_2x2largeimage_111steps	131.391	89.9802	66.1406
20181027_4%4%_GDF11_Avidin(555)_20180913_8#_8-XYJ-S1_cell01_20x_2048_80steps	117.976	78.6611	62.1856
20181027_4%4%_GDF11_Avidin(555)_20180913_8#_8-XYJ-S1_cell02_20x_2048_83steps	106.573	57.2382	53.4856

## Sheet: Figure 5o
Figure 5o
Axon sholl analysis
Ctrl
Distance from soma (μm)	0	10	20	30	40	50	60	70	80	90	100	110	120	130	140	150	160	170	180	190	200	210	220	230	240	250	260	270	280	290	300
20181019_4%4%_GDF11_Avidin(555)_20180911_3#_1-XYJ-1B_cell01_20x_2048_0.75um_55steps	2	3	8	7	10	17	15	16	17	17	13	11	12	23	10	9	7	6	4	4	4	4	4	3	2	2	2	2	2	3	3
20181027_4%4%_GDF11(488)_Avidin(555)_20180911_3#_1-DSX-S5_cell01_20x_2048_104steps	1	1	4	11	15	17	19	15	20	22	22	16	13	13	13	13	11	10	9	7	6	4	3	3	2	2	2	1
20181027_4%4%_GDF11_Avidin(555)_20180911_3#_1-DSX-S3_cell01_20x_2048_2X1largeimage_73steps_opticalpath	1	1	6	6	10	12	13	16	24	15	12	22	14	21	10	9	9	9	9	8	8	7	7	7	5	5	5	3	2	2	2
20181027_4%4%_GDF11_Avidin(555)_20180911_3#_1-DSX-S5_cell02-03-04_20x_2048_102steps	1	1	5	5	5	9	12	10	10	9	10	10	19	14	13	9	7	5	5	5	5	7	4	4	4	4	4	4	4	5	6
20181027_4%4%_GDF11_Avidin(555)_20180912_5#_3-DSX-S5_cell01_20x_2048_96steps--	1	1	3	7	9	8	11	12	17	9	10	13	11	8	8	8	8	9	8	8	8	16	7	5	4	3	3	2	1	1	1
20181027_4%4%_GDF11_Avidin(555)_20180912_5#_3-XYJ-3C_cell01_20x_2048_88steps	1	3	6	6	10	25	17	17	21	17	18	17	24	10	10	9	7	7	7	6	6	6	6	6	6	4	4	4	4	2	1
20181027_4%4%_GDF11_Avidin(555)_20180912_5#_3-XYJ-3E_cell01_20x_2048_87steps	1	1	3	3	3	3	7	8	14	10	11	10	10	6	6	6	6	6	6	6	6	4	3	3	3	2	1	1	1	1	1
20181027_4%4%_GDF11_Avidin(555)_20180913_7#_6-DSX-S5_cell07-08_20x_2048_93steps	1	1	3	2	6	10	10	8	14	13	17	11	11	11	11	10	11	8	6	6	5	6	6	7	3	3	3	3	3	3	2
20181027_4%4%_GDF11_Avidin(555)_20180913_7#_6-DSX-S5_cell01--06_20x_2048_2x2largeimage_101steps-04	1	1	1	5	7	14	13	16	22	25	7	9	12	12	9	5	5	5	4	4	5	4	2	2	1	1	1
20181027_4%4%_GDF11_Avidin(555)_20180913_7#_6-DSX-S4_cell01_20x_2048_80steps	1	1	3	5	9	15	14	13	14	18	18	17	17	18	25	23	21	14	11	10	9	12	8	8	12	13	6	7	6	4	4
20180913_7#_6-DSX-S5_cell01-02-03-04-05-06_20x_2048_2x2largeimage_101steps	1	1	3	5	6	7	10	8	13	9	7	9	9	8	8	8	7	7	6	6	6	6	6	6	6	6	6	6	4	4	3
KO
Distance from soma (μm)	0	10	20	30	40	50	60	70	80	90	100	110	120	130	140	150	160	170	180	190	200	210	220	230	240	250	260	270	280	290	300
20181027_4%4%_GDF11_Avidin(555)_20180911_4#_2-XYJ-2A_cell01-02_20x_2048_104steps	1	1	3	11	13	28	17	15	18	17	13	14	14	14	14	14	14	15	14	21	14	14	12	10	18	7	4	5	3	2	2
20181027_4%4%_GDF11_Avidin(555)_20180911_4#_2-XYJ-2B_cell01_20x_2048_49steps--	1	3	8	9	7	6	5	5	5	5	5	6	5	5	4	4	2	2	2	2	2	2	2	2	2	2	1	1
20181027_4%4%_GDF11_Avidin(555)_20180911_4#_2-XYJ-2D_cell01-02-03-04_20x_2048_2x2largeimage_106steps	1	4	16	10	10	12	10	12	11	10	15	11	8	19	9	10	8	8	6	5	5	3	3	2	4	2	1	1	1	1	1
20181027_4%4%_GDF11_Avidin(555)_20180912_6#_4-DSX-S1_cell11_20x_2048_88steps	1	3	5	7	12	12	12	8	7	18	9	10	7	7	20	5	5	5	5	5	5	5	5	5	5	8	3	3	3	1	1
20181027_4%4%_GDF11_Avidin(555)_20180912_6#_4-DSX-S7_cell03_20x_2048_68steps	1	3	8	8	10	12	12	16	21	22	16	14	13	14	11	10	7	7	6	6	5	5	5	6	5	4	3	3	2	1	1
20181027_4%4%_GDF11_Avidin(555)_20180912_6#_5-XYJ-S2_cell01_20x_2048_95steps	1	1	4	9	12	22	15	26	20	17	14	14	11	14	12	12	10	9	8	7	6	6	6	4	4	4	8	4	3	3	1
20181027_4%4%_GDF11_Avidin(555)_20180912_6#_5-XYJ-S2_cell02_20x_2048_92steps	1	1	1	5	5	10	9	7	9	7	7	7	7	4	4	2	2	2	2	2	1	1	1	1	1	1	1	1	1	1	1
20181027_4%4%_GDF11_Avidin(555)_20180913_8#_7-DSX-S3_cell01_20x_2048_100steps	1	7	17	11	17	25	17	12	22	14	13	10	8	8	6	5	5	8	5	4	4	3	2	2	1	1	1	1	1	1	1
20181027_4%4%_GDF11_Avidin(555)_20180913_8#_7-DSX-S7_cell01-02-03_20x_2048_2x2largeimage_111steps	1	1	1	3	9	8	14	8	7	8	8	7	6	5	4	4	3	3	3	3	3	3	3	3	3	3	3	3	3	2	2
20181027_4%4%_GDF11_Avidin(555)_20180913_8#_8-XYJ-S1_cell01_20x_2048_80steps	1	1	1	1	1	1	7	3	9	15	6	6	5	5	6	5	6	5	5	3	2	4	2	1	1	1	1	1	1
20181027_4%4%_GDF11_Avidin(555)_20180913_8#_8-XYJ-S1_cell02_20x_2048_83steps	1	1	1	3	3	8	10	17	8	8	2	2	2	2	1

## Sheet: Figure 5p
Figure 5p
Number of axon intersections
Ctrl	242	275	280	215	220	287	152	214	193	356	197
KO	362	105	219	207	257	287	105	233	137	106	69

[truncated: 4 more sheets: Figure 5r, Figure 5s, Figure 5t, Sheet1]
