# Supplementary material for: GDF11 slows excitatory neuronal senescence and brain ageing by repressing p21
Source: Nat Commun. 2023 Nov 17;14:7476. doi: 10.1038/s41467-023-43292-1 (PMC10656444; doi:10.1038/s41467-023-43292-1)
Supplement: Supplementary file 3 — Source Data [file 41467_2023_43292_MOESM3_ESM.zip › Source Data/Figures Source Data/Figure 1 Source Data.xlsx]

## Sheet: Figure 1d
Figure 1d	GDF11+CaMKIIα+/GDF11+ in the mouse cortex (%)
	96.3504
	83.871
	86.6667
	88.4146
	96.2963
	93.75

## Sheet: Figure 1e
Figure 1e	GDF11+CaMKIIα+/CaMKIIα+ in the mouse cortex (%)
	75.4286
	73.2394
	78
	82.8571
	89.6552
	71.4286

## Sheet: Figure 1k
Figure 1k	GDF11+CaMKIIα+/GDF11+ in the monkey cortex (%)
	96.4286
	81.0127
	93.4783
	87.0968
	90
	88.1356
	88.8889
	88.8889

## Sheet: Figure 1l
Figure 1l	GDF11+CaMKIIα+/CaMKIIα+ in the monkey cortex (%)
	88.5246
	77.1084
	81.1321
	84.375
	78.2609
	82.5397
	84.2105
	76.1905

## Sheet: Figure 1r
Figure 1r	GDF11+CaMKIIα+/GDF11+ in the human cortex (%)
	90.63
	81.66
	83.38
	83.85

## Sheet: Figure 1s
Figure 1s	GDF11+CaMKIIα+/CaMKIIα+ in the human cortex (%)
	71.11
	72.76
	76.71
	74.52
