# Supplementary material for: GDF11 slows excitatory neuronal senescence and brain ageing by repressing p21
Source: Nat Commun. 2023 Nov 17;14:7476. doi: 10.1038/s41467-023-43292-1 (PMC10656444; doi:10.1038/s41467-023-43292-1)
Supplement: Supplementary file 3 — Source Data [file 41467_2023_43292_MOESM3_ESM.zip › Source Data/Figures Source Data/Figure 4 Source Data.xlsx]

## Sheet: Figure 4e
Figure 4e
Ctrl	Cell count	Percentage
Regular Spiking	26	83.871
Irregular spiking	3	9.67742
Intrinsic brusting	2	6.45161
SUM	31	100
KO	Cell count	Percentage
Regular Spiking	23	69.697
Irregular spiking	5	15.1515
Intrinsic brusting	3	9.09091
Repetitive brusting	2	6.06061
SUM	33	100

## Sheet: Figure 4f
Figure 4f
Ctrl n=31	20	30	40	50	100	150	200	250	300	350	400	450	500	550	600	650	700	750	800	850	900	950	1000
20180911_WDX_3#_Cg2_S3C2_firingpattern_Rin	0	0	0	0	0	0	7	14	20	26	32	34	38	42	44	46	48	50	50	52	54	54	56
20180911_WDX_3#_Cg2_S3C3_firingpattern_Rin	0	0	0	0	8	20	30	42	50	56	60	64	70	74	78	82	86	88	92	94	98	98	98
20180911_WDX_3#_Cg2_S3C4_firingpattern_Rin	0	0	0	0	0	0	6	12	16	20	24	28	30	32	34	38	38	40	42	44	44	46	46
20180911_WDX_3#_Cg2_S5C1_firingpattern_Rin	0	0	0	0	0	0	0	0	0	0	0	0	2	6	12	16	20	24	28	30	32	36	38
LL_2018091305_mouse7_cg2_S1C5_firing pattern20.3_22.4	0	0	0	0	10	24	34	42	48	52	56	60	54	38	30
LL_2018091306_mouse7_cg2_S1C6_firing pattern	0	0	0	0	0	11	22	32	38	44	50	54	56	62	62	66	68	70	70	70	70	70	62
LL_2018091307_mouse7_cg2_S1C7_firing pattern16.2_15.5	0	0	0	1	10	18	26	32	40	46	52	56	60	62	66	68	68	70	72	74	62
LL_2018091308_mouse7_cg2_S1C8_firing pattern	0	0	2	8	24	36	48	58	64	72	76	80	86	88	92	94	96	96	76
xyj_2018091101_mouse3_cg2_S1C1_firing pattern	0	0	0	0	0	2	12	20	26	38	38	46	46	50	56	58	60	64	66	70	74	76	76
xyj_2018091102_mouse3_cg2_S1C2_firing pattern	0	0	0	4	20	30	38	44	50	56	60	62	66	70	72	76	78	80	80	82	84	88	88
xyj_2018091103_mouse3_cg2_S1C3_firing pattern	0	0	0	0	2	12	22	26	30	34	36	40	44	48	50	52	58	58	60	64	66	68	70
xyj_2018091104_mouse3_cg2_S1C4_firing pattern	0	0	0	0	14	24	34	42	52	58	64	68	74	80	84		92	96	100	106	110	108	110
xyj_2018091105_mouse3_cg2_S1C5_firing pattern	0	0	0	0	4	16	24	30	36	42	48	52	56	62	64	70	72	76	80	82	88	90	92
xyj_2018091106_mouse3_cg2_S2C1_firing pattern	0	0	0	0	0	0	12	20	28	36	40	46	52	58	62	66	70	74	76	80	82	84	88
xyj_2018091107_mouse3_cg2_S3C1_firing pattern	0	0	0	0	0	14	28	38	46	56	60	68	80	86	92	98	106		116	122	126	134	132
xyj_2018091108_mouse3_cg2_S3C2_firing pattern	0	0	0	0	0	8	16	24	30	38	44	50	54	58	62	64	66	70	70	76	76	80	80
xyj_2018091109_mouse3_cg2_S3C3_firing pattern	0	0	0	0	0	2	10	18	26	32	36	44	48	52	58	60	66	68	72	76	80	84	86
xyj_2018091110_mouse3_cg2_S3C4_firing pattern	0	0	0	0	2	14	20	28	34	38	44	48	54	58	60	62	68	70	72	76	78	80	84
xyj_2018091111_mouse3_cg2_S3C5_firing pattern	0	0	0	0	11	18	24	30	36	42	46	50	54	57	60	60	66	72	74	76	78	80	84
xyj_2018091201_mouse5_cg2_S1C1_firing pattern	0	0	0	2	14	24	30	38	44	48	50	56	58	62	64	66	66	68	70	72	72	72	74
xyj_2018091202_mouse5_cg2_S1C2_firing pattern	0	0	0	0	2	10	26	32	40	48	52	50	54	60	64	66	70	74	76	80	90	96	104
xyj_2018091203_mouse5_cg2_S1C3_firing pattern	0	0	0	0	0	10	18	26	32	36	42	46	48	50	52	56	56	60	62	64	66	68	72
xyj_2018091204_mouse5_cg2_S2C1_firing pattern	0	0	0	0	0	0	2	6	12	14	18	20	22	24	26	28	30	32	32	34	36	36	38
xyj_2018091205_mouse5_cg2_S3C1_firing pattern	0	0	0	0	0	0	0	0	0	2	8	14	18	22	26	28	30	34	36	38	40	42	44
xyj_2018091206_mouse5_cg2_S3C2_firing pattern	0	0	0	0	0	0	3	10	14	18	20	22	26	26	28	30	30	32	34	36	38	40	40
xyj_2018091207_mouse5_cg2_S3C3_firing pattern	0	0	0	0	8	16	22	28	34	38	40	44	46	48	50	52	54	56	58	58	60	62	62
xyj_2018091208_mouse5_cg2_S3C4_firing pattern	0	0	0	0	0	2	8	12	16	20	22	24	26	28	30	30	30	32	32	32	34	32	34
xyj_2018091301_mouse7_cg2_S1C1_firing pattern	0	0	0	0	0	4	10	16	22	26	30	32	36	38	40	42	42	44	44	46	46	46	48
xyj_2018091302_mouse7_cg2_S1C2_firing pattern	0	0	0	0	0	0	4	12	18	22	26	32	36	40	44	46	50	54	56	58	60	62	68
xyj_2018091303_mouse7_cg2_S1C3_firing pattern	0	0	0	0	14	26	32	38	42	44	48	52	52	54	54	56	58	58	58	60	64	64	66
xyj_2018091304_mouse7_cg2_S1C4_firing pattern	0	0	0	0	1	12	18	28	32	36	40	44	46		52	54	56	60	62	62	64	66	66
KO n=33	20	30	40	50	100	150	200	250	300	350	400	450	500	550	600	650	700	750	800	850	900	950	1000
20180911_WDX_4#_Cg2_S1C1_firingpattern_notgood_Rin	0	0	0	0	0	6	18	41	34	44	54	66	76	84	94	102	110	114	122	130	138	144	150
20180911_WDX_4#_Cg2_S1C2_firingpattern_Rin	0	0	1.5	5	26	48	60	72	82	94	98	104	110	116	122	126	130	136	140	144	146	152	156
20180911_WDX_4#_Cg2_S2C1_firingpattern	0	0	2.8	9	30	50	64	80	96	106	120	132	146	158	142	126
20180911_WDX_4#_Cg2_S2C3_firingpattern	0	0	0	0	2	14	22	26		34	40	40	38	42	40	36	38
20180911_WDX_4#_Cg2_S2C4_firingpattern	4	10		20	40	60	80	94	106	120	128	136	144	150	139	108
20180911_WDX_4#_Cg2_S2C5_firingpattern	0	6		16	36	54	62	74	84	70	56
20180911_WDX_4#_Cg2_S2C6_firingpattern_Rin	0	0	1.5	2.66667	23	37	48	55	62	63	46	34	28
20180911_WDX_4#_Cg2_S2C7_firingpattern	6	8	10	12	20	30	38	46	54	60	64	70	78	84	90	94	96	96	98	42	30
LL_2018091306_mouse8_cg2_S2C3_firing pattern21.4_24.0	0	0	0	0	0	0	2	8	18	26	32	36	38	40	28
xyj_2018091112_mouse4_cg2_S1C1_firing pattern_soso	0	2.33333	6.8	19.3333	61	90	110	127	137	123	99	55	33
xyj_2018091114_mouse4_cg2_S1C3_firing pattern_strange	11.3	28	42	56	74	170	158	60
xyj_2018091116_mouse4_cg2_S2C2_firing pattern	3.5	4	9	16	15	12
xyj_2018091117_mouse4_cg2_S2C3_firing pattern_strange	7	16	24	30	52	50	58	36	16	12
xyj_2018091118_mouse4_cg2_S2C4_firing pattern	1.3	8	12	18	42	64	76	52
xyj_2018091119_mouse4_cg2_S2C5_firing pattern	0	0	0	0	16	32	46	56	64	70	74		66	46
xyj_2018091209_mouse6_cg2_S1C1_firing pattern	0	0	0	0	11	22	30	38	42	46	50	52	54	54	56	56	59	52	46
xyj_2018091210_mouse6_cg2_S1C2_firing pattern	0	0	4	9	26	36	42	48	52	56	60	62	64	64	48
xyj_2018091212_mouse6_cg2_S2C2_firing pattern	0	0	0	2	14	24	28	34	36	36	38	40	40	32
xyj_2018091213_mouse6_cg2_S2C3_firing pattern	0	0	2	5	18	26	34	42	46	52	58	54	32
xyj_2018091214_mouse6_cg2_S3C1_firing pattern	0	0	0	0	0	0	0	2	14	32	42	54	64	74	78	92	96	106	112	118	130	142	156
xyj_2018091216_mouse6_cg2_S4C1_firing pattern	0	0	0	0	6	16	24	26	30	34	38	40	42	44	46	50	50	52	54	54	54	58	54
xyj_2018091217_mouse6_cg2_S5C1_firing pattern	0	0	0	0	0	2	10	18	24	30	34	40	44	46	50	52	54	56	58	60	62	62	64
xyj_2018091218_mouse6_cg2_S5C2_firing pattern	0	0	0	0	0	12	22	28	34	36	38	42	44	46	48	50	52	52	54		36
xyj_2018091305_mouse8_cg2_S1C1_firing pattern_Rin	0	0	0	0	0	8	29	49	64	66	78	78	76	76	68	52	42	38
xyj_2018091306_mouse8_cg2_S1C2_firing pattern	0	2	2	6	24	34	40	44	48	50	52	58	56	60	56	56	64	64	52
xyj_2018091307_mouse8_cg2_S2C1_firing pattern_Rin	0	0	0	4	28	46	54	58	62	60	40
xyj_2018091308_mouse8_cg2_S2C2_firing pattern	0	0	4	8	25	42	56	48
xyj_2018091309_mouse8_cg2_S2C4_firing pattern	0	0	0	0	8	18	30	40	48	58	64	72	78	84	88	94	94	100	102	106	108	110	104
xyj_2018091310_mouse8_cg2_S3C1_firing pattern	0	0	0	0	0	7	18	26	32	36	42	46	50	54	56	58	62	62	64	64	66	66	72
xyj_2018091311_mouse8_cg2_S4C1_firing pattern	0	0	0	0	9	16	20	22	22	18	12
xyj_2018091312_mouse8_cg2_S4C2_firing pattern_Rin	0	0	0	0	0	0	7	18	32	42	50	58	62	60	62
xyj_2018091313_mouse8_cg2_S4C3_firing pattern	0	0	0	0	0	0	14	24	28	34	38	42	44	48	51	54	56	58	58	60	62	64	66
xyj_2018091314_mouse8_cg2_S5C1_firing pattern	0	0	0	0	4	14	24	30	36	40	42	46	48	50	54	56	56	60	62	66	68	68	56
Rheobase
WT	148.507	66.6667	142	478.261	64.2857	100	42.1687	31.1009	137.037	39.0196	90	47.2222	76.6667	146.667	100	100	137.5	83.3333	41.1392	39.7059	97.2222	96.5116	160.938	322	147.763	47.2973	118.182	116.667	158.333	48.718	90.2299
KO	138.095	37.045	31.8513	86.6667	39.1157	192.683	28.9295	100	76.6667	100	15.5402	50	50	28.4507	39.7059	28.2447	246.667	64.8148	133.784	98.4848	130.952	29.5876	41.6667	28.8293	65.1515	110.526	41.0448	174	147.222	80
--
Slope
WT	0.134	0.24	0.1	0.092	0.28	0.22	0.166	0.35161	0.18	0.32903	0.2	0.24	0.2	0.2	0.28	0.16	0.16	0.18	0.158	0.22078	0.24	0.172	0.07314	0.1	0.08514	0.148	0.088	0.12	0.12	0.26	0.174
KO	0.35	0.4121	0.44258	0.2	0.37392	0.164	0.85793	0.1	0.35	0.1	0.50093	0.32	0.22	0.36724	0.22078	0.22292	0.3	0.18	0.148	0.22	0.42	0.33448	0.48	0.35345	0.22	0.19	0.134	0.25	0.24	0.2

## Sheet: Figure 4g
Figure 4g
HW (ms)	--	--
Ctrl	0.87333	0.65333	0.828	0.63333	0.52	0.565	0.55	0.47333	1.09	0.88	0.84	0.92	0.82	0.85333	0.92	1.04	0.8	0.67333	0.68267	0.74	0.82	0.696	0.92286	0.765	0.875	1.295	0.7	0.87333	0.61333
KO	0.645	0.6	0.72667	0.66	0.79	0.7	0.92	0.68	0.71	0.74667	1.03333	0.8	0.58667	0.58667	0.825	0.712	0.82	0.5	0.91429	0.74	0.91333	0.57143	0.752	0.91333	--	--	--	--	--
--	--	--	--	--	--	--	--	--	--	--	--	--	--	--	--	--	--	--	--	--	--	--	--	--	--	--	--	--	--
Threshold (mV)	--	--	--	--	--	--	--	--	--	--	--	--	--	--	--	--	--	--	--	--	--	--	--	--	--	--	--	--	--
Ctrl	-39.2609	-39.032	-37.8021	-43.2485	-28.9714	-36.5143	-33.7372	-33.7474	-34.7692	-33.5485	-46.5005	-37.3702	-37.0574	-36.9281	-41.2121	-40.1861	-38.6533	-36.8601	-51.8656	-39.5152	-34.9859	-40.0085	-32.7454	-35.8353	-38.0478	-40.4282	-41.2394	-37.8367	-30.7414
KO	-37.5366	-38.2436	-37.8723	-31.8197	-36.5499	-35.2234	-37.6536	-37.5977	-32.135	-33.2591	-39.3194	-33.4259	-35.5428	-38.0351	-40.8096	-39.389	-37.3383	-29.2892	-30.2189	-29.129	-32.1757	-33.7088	-31.7261	-32.1655	--	--	--	--	--
--	--	--	--	--	--	--	--	--	--	--	--	--	--	--	--	--	--	--	--	--	--	--	--	--	--	--	--	--	--
Amp (mV)	--	--	--	--	--	--	--	--	--	--	--	--	--	--	--	--	--	--	--	--	--	--	--	--	--	--	--	--	--
Ctrl	86.0952	99.3347	93.454	86.0189	62.1185	72.9561	86.0596	84.1319	87.7873	71.0082	91.1248	80.3583	81.7143	90.3732	94.2632	90.7468	79.6107	87.3973	100.338	93.0735	79.2745	89.563	83.2934	85.392	84.0263	97.5876	92.8548	86.9649	69.8852
KO	82.4165	82.2754	80.246	72.698	69.2978	69.4336	60.4096	71.0754	65.9904	66.8506	74.1679	70.285	70.6685	88.6485	102.131	99.8321	87.6617	71.9414	74.7724	79.0405	82.0974	86.7549	90.5884	87.6007	--	--	--	--	--

## Sheet: Figure 4h
Figure 4h
RMP(mV)	--
Ctrl	-64.5682	-62.899	-63.8402	-67.7611	-65.8423	-78.6238	-62.6589	-69.6217	-60.4263	-65.8371	-70.7764	-61.5654	-74.6725	-63.4646	-69.189	-62.6154	-63.9778	-61.676	-56.7237	-78.5298	-75.5091	-69.1697	-72.6561	-73.6167	-69.7765	-67.2164	-73.7372	-67.8136	-72.207	-60.0477	-59.2793
KO	-67.4139	-66.2945	-62.5837	-66.0305	-60.3445	-63.122	-62.4271	-58.1176	-76.7458	-57.0941	-64.5513	-56.0377	-59.1444	-55.2665	-65.6574	-63.3004	-69.9537	-69.7729	-68.7511	-64.8527	-64.8922	-66.2873	-61.4643	-58.2991	-54.4957	-52.1528	-55.7489	-60.5522	-65.9206	-67.563	-64.8214	-70.5476	-62.2727
--	--	--	--	--	--	--	--	--	--	--	--	--	--	--	--	--	--	--	--	--	--	--	--	--	--	--	--	--	--	--	--	--	--
Rin(mO)	--	--	--	--	--	--	--	--	--	--	--	--	--	--	--	--	--	--	--	--	--	--	--	--	--	--	--	--	--	--	--	--	--
Ctrl	50.395	117.862	49.7086	20.8245	219.151	157.022	174.943	250.863	86.7402	207.9	166.729	76.1677	138.298	79.9469	145.458	78.7907	59.5169	64.8147	72.491	134.036	61.3636	79.82	85.8346	39.9872	61.6564	141.623	69.3119	76.7746	61.5222	74.3667	120.022	--	--
KO	242.719	195.258	201.251	215.352	514.444	243.809	210.689	224.21	89.5342	336.306	350.511	497.571	460.116	338.328	212.091	140.473	329.259	152.97	247.367	57.8869	129.999	74.0846	66.3781	86.8842	219.707	170.413	196.561	116.533	97.51	235.169	163.843	130.822	119.751
--	--	--	--	--	--	--	--	--	--	--	--	--	--	--	--	--	--	--	--	--	--	--	--	--	--	--	--	--	--	--	--	--	--
Tau(ms)	--	--	--	--	--	--	--	--	--	--	--	--	--	--	--	--	--	--	--	--	--	--	--	--	--	--	--	--	--	--	--	--	--
Ctrl	8.22052	10.6565	10.8224		19.0659	13.6687	27.3112	25.5394	13.2947	22.0823	21.6135	7.18914	12.7311	9.7537	10.2845	10.445	5.21038	9.24254	9.55354	20.781	9.65964	12.8011	18.3639	11.5056	12.9858	21.6199	22.2889	12.7101	8.47937	13.8598	21.6896	--	--
KO	19.8517	31.0697	16.0549	14.1198	55.9527	27.3424	19.9556	27.7803	12.1401	23.6413	25.5743	30.5564	43.0503	33.1974	16.3183	12.7046	32.48	25.0215	40.0383		13.7273	7.26244	10.0137	4.5766	17.0021	13.3739	21.3876	17.7107	8.96091	20.9666	27.8655	25.7029	11.2929
--	--	--	--	--	--	--	--	--	--	--	--	--	--	--	--	--	--	--	--	--	--	--	--	--	--	--	--	--	--	--	--	--	--
Sag_ratio	--	--	--	--	--	--	--	--	--	--	--	--	--	--	--	--	--	--	--	--	--	--	--	--	--	--	--	--	--	--	--	--	--
Ctrl	1.32295	1.33498	1.29158	1.31293	1.18457	1.04259	1.05881	1.03808	1.184	1.01905	1.02043	1.2917	1.03205	1.21697	1.02914	1.26247	1.31405	1.31288	1.27358	1.02912	1.25694	1.17812	1.07201	1.1665	1.21299	1.07666	1.07307	1.37007	1.33461	1.2009	1.04889	--	--
KO	1.04982	1.34095	1.23384	1.31574	1.20501	1.81437	1.3881	1.66108	1.41997	1.18953	1.27445	1.05977	1.04731	1.12273	1.1549	1.25464	1.14121	1.1972	1.12999	1.29058	1.34017	1.27796	1.45516	1.40493	1.15036	1.25284	1.25826	1.24506	1.32308	1.1192	1.38194	1.05126	1.30017
--	--	--	--	--	--	--	--	--	--	--	--	--	--	--	--	--	--	--	--	--	--	--	--	--	--	--	--	--	--	--	--	--	--
Cin(pF)	--	--	--	--	--	--	--	--	--	--	--	--	--	--	--	--	--	--	--	--	--	--	--	--	--	--	--	--	--	--	--	--	--
Ctrl	163.954	87.1573	233.218		80.2249	70.9305	143.404	98.2961	180.282	87.9215	112.338	94.2834	81.9401	122.48	64.625	126.317	90.6068	153.855	125.918	127.733	153.772	157.405	231.41	264.43	162.45	149.02	298.755	169.931	195.996	180.309	214.217	--	--
KO	72.0233	139.388	76.2629	64.4508	86.9497	83.7758	81.2459	101.645	138.242	68.0879	58.6651	54.5729	77.8651	83.1341	73.558	81.149	82.9066	140.943	138.89		96.8602	109.036	133.843	51.3098	71.2548	70.9764	98.8744	110.462	94.8019	85.247	148.869	178.481	95.3613

## Sheet: Figure 4j
Figure 4j
Rising10-90%(ms)	--	--	--	--	--	--	--	--	--	--	--	--	--	--	--	--	--	--
Ctrl	0.87	0.53	0.54	0.57	0.53	0.67	0.59	0.55	0.91	0.77	0.54	0.53	0.63	1.11	0.48	0.59	0.68	0.69
KO	1.05	0.78	1.24	0.95	0.6	1.15	0.81	0.55	0.73	0.6	0.65	0.71	0.97	1.33	0.84	0.65	--	--
--	--	--	--	--	--	--	--	--	--	--	--	--	--	--	--	--	--	--
Decay90-37%(ms)	--	--	--	--	--	--	--	--	--	--	--	--	--	--	--	--	--	--
Ctrl	4.56	3.2	4.64	4.28	4.48	4.6	4.68	4.4	5.44	6.6	4.92	2.64	3.24	5.48	3.96	4.08	3.96	4.72
KO	3.4	3.56	6.64	4.16	4.6	4.6	5.04	5.64	4.2	3.32	3.08	5.32	8.08	5.64	4.36	3.36	--	--

## Sheet: Figure 4k
Figure 4k
Freq(Hz)
Ctrl	30.23	57.09	35.47	19.21	40.52	7.54	20.9	52.83	28.89	9.16	18.1	82.33	82.65	33.8	24.75	40.11	22.35	17.44
KO	0.29	3.71	1.24	2.68	6.06	1.74	1.73	5.58	2.02	1.43	12.46	1.05	9.16	7.66	2.3	5.51	--	--

## Sheet: Figure 4l
Figure 4l
AMP(pA)	--	--	--	--	--	--	--	--	--	--	--	--	--	--	--	--	--	--
Ctrl	12.1301	37.1825	15.2813	23.5404	17.1862	25.6146	22.3083	24.2288	26.1695	23.4169	22.2203	25.4568	40.3351	28.5404	25.0042	18.7097	20.5435	23.3957
KO	8.96514	26.1952	18.4731	15.8813	16.1096	15.9676	26.6416	35.5156	19.5205	14.2403	21.5226	26.6791	23.4169	12.1588	15.7164	31.1649	--	--

## Sheet: Figure 4n
Figure 4n
Rising10-90%(ms)	--	--	--	--	--	--	--	--	--	--	--	--	--	--	--	--	--	--	--	--	--	--	--	--	--	--	--	--
Ctrl	1.27	0.62	0.63	1.06	0.56	1.34	1.07	1.03	0.75	0.74	1.06	0.56	0.89	0.88	0.61	0.83	0.72	0.74	0.64	0.86	1.08	1.28	0.74	0.87	--	--	--	--
KO	1.05	0.81	0.56	0.53	0.44	0.75	0.88	0.54	1.43	1.57	0.99	0.87	0.68	0.81	0.56	0.43	0.75	1.26	0.55	0.88	0.69	0.82	0.81	0.33	0.67	1.14	0.68	1.25
--	--	--	--	--	--	--	--	--	--	--	--	--	--	--	--	--	--	--	--	--	--	--	--	--	--	--	--	--
Decay90-37%(ms)	--	--	--	--	--	--	--	--	--	--	--	--	--	--	--	--	--	--	--	--	--	--	--	--	--	--	--	--
Ctrl	5.84	2.18	3.32	4.4	2.06	5.76	3.52	3.86	3.4	3.52	4.02	2.88	3.64	3.58	2.44	3.72	2.06	3.72	2.28	3.2	4.34	4.54	3.66	3	--	--	--	--
KO	4.22	2.56	2.5	1.86	2.9	3.02	4.16	1.86	4.84	5.52	2.3	2.62	2.3	2.76	2.58	1.2	2.48	4.16	1.52	2.7	2.32	3.52	2.7	1.34	2.06	6.4	2.04	5.02

## Sheet: Figure 4o
Figure 4o
Freq
Ctrl	15.37	3.7	1.44	2.29	3.45	6.07	1.07	0.64	2.38	0.39	1.43	4.73	4.54	1.42	2.68	2.95	0.52	1.67	16.95	2.76	4.08	1.45	4.19	1.6
KO	0.82	2.59	1.55	7	1.05	1.97	2.69	1.94	2.93	2.33	0.56	12.23	0.54	3.81	1.79	3.32	0.8	2.21	4.19	3.29	1.58	1.15	2.39	15.41	6.15	0.81	1.12	1.33

## Sheet: Figure 4p
Figure 4p
AMP(pA)	--	--	--	--	--	--	--	--	--	--	--	--	--	--	--	--	--	--	--	--	--	--	--	--	--	--	--	--
Ctrl	9.92285	15.4469	14.7836	15.6413	25.2111	11.2721	17.0735	11.1366	14.7635	12.5463	14.3361	18.4168	13.1029	17.9446	15.9971	9.16346	12.7239	11.7167	20.9797	11.1681	11.2158	16.3518	12.3631	13.9337	--	--	--	--
KO	14.2687	11.5797	11.3655	22.5396	10.2276	9.89036	12.2841	12.264	9.36528	14.1213	11.934	13.8893	11.664	12.8751	13.2726	25.6547	11.3311	14.0267	19.3753	13.2185	9.09779	12.5552	13.3635	30.9674	15.3446	11.5122	18.4588	14.2147

[truncated: 8 more sheets: Figure 4q, Figure 4r, Figure 4t, Figure 4u, Figure 4v, Figure 4x, Figure 4y, Sheet1]
