# Supplementary material for: GDF11 slows excitatory neuronal senescence and brain ageing by repressing p21
Source: Nat Commun. 2023 Nov 17;14:7476. doi: 10.1038/s41467-023-43292-1 (PMC10656444; doi:10.1038/s41467-023-43292-1)
Supplement: Supplementary file 3 — Source Data [file 41467_2023_43292_MOESM3_ESM.zip › Source Data/Figures Source Data/Figure 7 Source Data.xlsx]

## Sheet: Figure 7d
Figure 7d	Relative of SA-β-Gal+ cells in cingulate cortex
	GDF11f/f	GDF11cKO	CaMKIIα-Cre;GDF11f/f;p21f/f
	0.660911	1.67195	0.375046
	0.954355	1.62725	0.290583
	1.2334	1.6144	0.346721
	1.15134	1.5714	0.351966

## Sheet: Figure 7e
Figure 7e	Relative of SA-β-Gal+ cells in insular cortex
	GDF11f/f	GDF11cKO	CaMKIIα-Cre;GDF11f/f;p21f/f
	0.791086	1.62674	0.278552
	0.991643	1.55989	0.289694
	1.25905	1.34819	0.300836
	0.958217		0.32312
			0.389972

## Sheet: Figure 7f
Figure 7f	Relative of SA-β-Gal+ cells in layer 6a of IC
	GDF11f/f	GDF11cKO	CaMKIIα-Cre;GDF11f/f;p21f/f
	1.31148	2.31473	0.594982
	0.972616	1.81004	0.690536
	0.611653	2.41994	0.544162
	0.991592	2.23736	0.20817
	1.11266

## Sheet: Figure 7g
Figure 7g	Relative mean value of SA-β-Gal+ cells in piriform cortex
	GDF11f/f	GDF11cKO	CaMKIIα-Cre;GDF11f/f;p21f/f
	0.85589	1.07932	0.353489
	0.963246	1.24951	0.364278
	0.8649	1.35165	0.444662
	1.06562	1.0869	0.43494
	1.13931		0.474598
	0.976999		0.352837
	1.17464		0.234276
	0.959393		0.429782
