# Supplementary material for: GDF11 slows excitatory neuronal senescence and brain ageing by repressing p21
Source: Nat Commun. 2023 Nov 17;14:7476. doi: 10.1038/s41467-023-43292-1 (PMC10656444; doi:10.1038/s41467-023-43292-1)
Supplement: Supplementary file 3 — Source Data [file 41467_2023_43292_MOESM3_ESM.zip › Source Data/Figures Source Data/Figure 8 Source Data.xlsx]

## Sheet: Figure 8a
Figure 8a	Relative mRNA of p21
	WT	GDF11KO
	1.00578	1.84288
	1.01084	2.01034
	1.04345	2.43493

## Sheet: Figure 8c
Figure 8c	p21+ cells/field
	WT	GDF11KO
	11	22
	15	65
	17	59
	24	53
	15	44

## Sheet: Figure 8d
Figure 8d	p21+/ DAPI (%)
	WT	GDF11KO
	13.8	21.4
	21.7	49.2
	20.5	40.4
	30.4	44.2
	16.7	33.3

## Sheet: Figure 8e
Figure 8e	p21 mean relative density/cell
	WT	GDF11KO
	0.746633	1.99972
	0.710295	1.68747
	0.302439	1.04881
	0.62766	1.20445
	0.552536	0.616507
	2.50694	1.44308
	1.52566	0.756331
	0.985927	1.8779
	0.547697	2.64683
	1.67073	1.98444
	1.70757	1.7576
	2.61694	1.35653
	1.25312	0.752126
	1.98989	0.696693
	1.0547	0.716748
	0.809175	1.31588
	0.418187	1.23304
	0.356072	1.0321
	0.7592	1.72132
	0.538723	0.768057
	0.793371	0.526228
	0.485892	0.939195
	0.424447	0.927945
	0.980321	0.918368
	1.17271	1.03402
	0.782501	0.889988
	1.21258	1.01805
	0.771085	0.848708
	0.496603	1.30912
	0.654432	1.19417
	0.57726	1.19793
	0.500997	1.08763
	0.345559	0.944752
	0.317057	1.30876
	0.448605	1.35721
	2.53283	0.770153
	0.616605	0.744943
	1.35309	0.981162
	1.3927	1.75335
	0.502021	1.35799
	1.81513	1.13266
	0.835162	1.11734
	3.06885	0.783488
	1.11586	1.39493
	0.849333	1.1295
	1.58228	0.758891
	1.54899	1.95671
	1.11764	1.27102
	0.610261	1.7666
	2.85578	0.950373
	1.58742	1.85791
	1.56767	2.14062
	1.69237	2.57173
	2.87535	0.898455
	1.08332	1.26843
	3.16529	1.41862
	0.700227	1.23823
	0.87761	0.591553
	1.57323	0.56387
	0.37384	1.13173
	0.51848	0.922834
	0.36625	0.619971
	1.11366	1.37188
	0.64538	0.707126
	0.469471	1.39443
	0.463617	0.978665
	0.646251	0.67284
	0.548701	0.694494
	0.435599	0.606936
	0.547686	0.409735
	1.84314	0.527626
	0.348761	2.35323
	0.97734	0.950874
	0.407391	1.50427
	0.90622	1.77057
	0.387945	1.59118
	0.528285	1.10713
	0.94569	1.04867
	0.924066	2.14123
	2.72999	0.656804
	0.777168	0.662416
	0.977428	0.648585
	0.60839	0.635617
	0.523344	0.635617
	0.697749	3.5023
	0.609742	1.68294
	0.451885	0.636451
	0.598468	0.602274
	1.04703	0.655088
	0.878096	2.72468
	0.79341	2.08802
	1.38592	0.775677
	1.15667	1.46102
	0.534501	1.81752
	1.1572	0.764575
	0.667829	1.5502
	0.959733	2.41181
	0.873216	1.13151
	0.893528	0.894912
	0.583505	1.01332
	0.576479	1.33666
	0.739015	1.06155
	1.3159	1.08837
	0.398538	2.23195
	0.988714	1.56681
	1.90378	0.697866
	1.15487	0.782221
	0.870229	0.990743
	0.365606	0.698429
	0.995624	1.4083
	1.0161	2.5079
	1.94459	1.30611
	0.864642	1.1971
	0.368323	0.971098
	0.218728	0.783647
	0.916611	2.87752
	0.883671	2.05929
	0.971587	0.78291
	0.780943	0.7628
	1.58156	2.48658
	2.3497	1.64288
	1.45577	2.16365
	1.97919	1.76922
	1.09953	2.16392
	0.730152	1.19537
	0.784033	0.977519
	0.554331	1.19309
	2.71326	1.89048
	0.74388	2.56531
	1.30028	2.49332
	0.73591	1.79784
	1.18298	2.59759
	0.482974	2.24727
	1.36491	2.63541
	1.10768	1.62084
	1.1495	1.47178
	1.02439	1.02422
	0.786581	1.67171
	0.460885	1.61513
	0.870493	1.91244
	0.658468	1.0418
	0.904479	2.84055
	0.828614	2.4723
	3.02474	1.14672
	1.38068	2.52282
	1.21668	1.43212
	1.04932	1.01193
	0.948685	1.21214
	1.38977	1.96394
	1.17492	1.52682
	0.841014	1.27392
	0.503812	2.51965
	0.795738	1.21802
	1.03821	1.43162
	1.72545	1.0406
	0.728755	1.50839
	0.827349	1.97912
	0.564317	1.14165
	0.676564	0.884399
	1.81628	1.41187
	1.8503	0.919563
	0.813318	0.825106
	1.07337	0.905026
	0.988533	1.95585
	1.10856	1.91697
	0.679348	2.13964
	0.787722	1.94056
	0.764307	1.17508
	0.410612	1.20824
	0.445732	1.18579
	1.06651	2.14026
	1.12528	0.973519
	1.7405	0.922273
	1.04007	0.772646
	0.951793	1.03264
	0.654791	1.97613
	0.593381	0.583863
	0.506619	2.11876
	0.870835	1.13453
	0.604307	2.07091
	0.6575	0.849568
	1.16162	0.578257
	0.383538	1.50606
	0.853604	0.95102
	1.02091	0.885762
	0.612545	1.88395
	0.69367	0.93912
	0.358834	2.1812
	0.402281	0.688505
	0.311738	0.696764
	1.13195	2.55584
	0.675009	1.35448
	1.44509	1.95226
	0.739895	0.99712
	0.762473	0.980889
	1.02821	0.983107
	1.18002	1.86675
	1.53273	1.63706
	0.534844	2.79286
	1.0317	1.5907
	0.715857	1.69951
	0.517093	1.00465
	0.825776	0.72196
	1.21332	0.623948
	1.03241	0.834313
	0.738554	0.831448
	0.493571	1.04926
	0.956203	1.61534
	0.525476	1.13182
	0.42554	1.12117
	0.997884	1.15093
	1.37398	2.84829
	0.501689	2.21434
	0.6858	2.78113
	1.22106	1.20326
	0.793014	1.82972
	1.78011	0.721544
	0.631321	1.10491
	0.96596	0.966232
	1.46319	0.552645
	0.960217	0.673543
	2.37124	0.867279
	0.641775	1.26948
	0.492596	0.817902
	1.20477	0.977494
	1.28142	0.913306
	1.51887	1.1479
	1.36823	0.99392
	0.732135	0.991939
	0.568419	1.4194
	1.20036	1.08952
	1.5844	0.928924
	0.767534	0.804235
	0.633692	1.78572
	0.480805	0.472085
	0.55912	0.602341
	1.52978	1.79765
	1.24646	2.13026
	0.817305	1.82539
	0.840822	1.42742
	2.10035	1.57425
	0.822525	1.54051
	1.20703	1.35882
	1.62867	1.98308
	1.81293	1.99683
	0.523097	1.63659
	0.509847	1.16441
	0.674635	2.27169
	0.916588	3.14027
	1.48982	1.97045
	0.639595	2.82031
	0.963481	2.31707
	1.07539	2.7228
	0.397313	1.3043
	2.09783	0.85539
	1.49332	0.697605
	0.564937	0.99406
	0.815936	1.4518
	0.972304	1.30325
	1.3719	1.80014
	1.15292	1.34894
	0.86606	1.43129
	1.22776	2.01663
	0.581455	1.4606
	0.605402	1.91642
	0.508437	2.60511
	0.526491	1.41605
	1.07396	2.25678
	0.663752	2.29502
	0.925912	1.5901
	0.446999	1.74851
	1.01732	1.89465
	1.05956	1.09918
	0.827613	2.9006
	1.02974	2.09854
	0.728789	1.14856
	0.450453	3.52504
	1.02605	1.41158
	0.607798	1.05193
	4.65335	1.34079
		1.11413
		1.01253
		2.07786
		1.15928
		2.77785
		2.76826
		1.71678
		1.66648
		1.63882
		1.54605
		1.2753
		1.68407
		1.6618
		0.998538
		1.50074
		1.51877
		1.01728
		0.928765
		1.17769
		1.03247
		0.774864
		0.58018
		0.795527
		1.71232
		1.71232
		1.23545
		1.14382
		0.954484
		1.9407
		1.45063
		0.914961
		1.17231
		1.00795
		1.01606
		1.59527
		1.10832
		0.775038
		1.10752
		0.770223
		1.06698
		1.15328
		1.77783
		1.1088
		1.11138
		0.82724
		0.794445
		1.62748
		1.31696
		1.19488
		1.34638
		1.18695
		1.11039
		0.975144
		1.07282
		1.1805
		0.997421
		1.14438
		0.783366
		0.653859
		0.682658
		1.92764
		2.7249
		0.775641
		3.24172
		1.27364
		1.24698
		1.03273
		0.850255
		1.09749
		0.914013
		2.44209
		1.13218
		1.43915
		0.97592
		1.00446
		0.954384
		0.809494
		0.913633
		2.1468
		1.50624
		1.81869
		0.971798
		1.69837
		2.89318
		3.39905
		2.25945
		1.34176
		1.08181
		1.14703
		2.42793
		1.04636
		1.73747
		1.17271
		0.821146
		0.884712
		1.32082
		1.90537
		2.12491
		1.41205
		1.81211
		3.04989
		1.03066
		1.64902
		1.47237
		1.78374
		0.987971
		1.44164
		1.44165
		1.19757
		0.739204
		0.855412
		1.19915
		1.96969
		0.974093
		1.02703
		1.11359
		0.753871
		1.48092
		2.60512
		0.964605
		3.00479
		2.00161
		1.95049
		0.890564
		1.22423
		1.1098
		1.32707
		1.36297
		1.7105
		1.67229
		1.1834
		1.02604
		1.29119
		1.90293
		1.65516
		0.797511
		1.14892
		1.30258
		1.22968
		0.807481

## Sheet: Figure 8i
Figure 8i

## Sheet: Figure 8j
Figure 8j	Relative Smad2 protein level (Normaliza to β-actin)
	WT	GDF11KO
	1.27953	0.988771
	0.858262	0.959263
	0.86221	1.30045

## Sheet: Figure 8k
Figure 8k	Relative pSmad2 protein level (Normaliza to Smad2)
	WT	GDF11KO
	1.25002	2.50069
	0.929885	3.41353
	0.820096	3.60824

## Sheet: Figure 8l
Figure 8l

## Sheet: Figure 8m
Figure 8m	Relative Smad3 protein level (Normaliza to β-actin)
	WT	GDF11KO
	0.649073	2.14129
	0.829651	4.11075
	1.52128	2.97901

## Sheet: Figure 8n
Figure 8n	Enrichment of Smad2 at p21 promoter (fold)
	IgG				Smad2
WT	0.528509	0.496546	0.25349	0.348686	1.2163	0.890384	1.18304	0.780516
GDF11KO	0.00613	0.006258	0.012958	0.00294	10.4832	7.94474	10.126	9.31787

[truncated: 1 more sheets: Sheet9]
