# Supplementary material for: GDF11 slows excitatory neuronal senescence and brain ageing by repressing p21
Source: Nat Commun. 2023 Nov 17;14:7476. doi: 10.1038/s41467-023-43292-1 (PMC10656444; doi:10.1038/s41467-023-43292-1)
Supplement: Supplementary file 3 — Source Data [file 41467_2023_43292_MOESM3_ESM.zip › Source Data/Figures Source Data/Figure 3 Source Data.xlsx]

## Sheet: Figure 3d
Figure 3d	Relative mRNA of GDF11
	WT	GDF11KO
	1.04687	0.0746301
	1.00578	0.0584623
	1.03342	0.0471026

## Sheet: Figure 3e
Figure 3e

## Sheet: Figure 3h
Figure 3h	SA-β-Gal+ cells (%)
	WT	GDF11KO
	13.79	37.5
	21.54	16.42
	16.13	35.56
	22.81	50
	11.67	44.93
	12.33	50.72
	19.15	61.02
	21.92	35
	19.35	47.22
	20.75	37.5
	23.4	60.38
	15.15	58.33
		48.72

## Sheet: Figure 3i
Figure 3i	SA-β-Gal+ cells in three clones (%)
	WT	GDF11KO
	18.8	49.3
	25.1	63.8
	23.5	65.1

## Sheet: Figure 3k
Figure 3k	Nucleus area (μm2)
	WT	GDF11KO
	29.596	14.449
	21.973	35.924
	32.037	22.969
	12.655	23.168
	25.859	34.728
	16.791	34.479
	26.108	22.072
	17.588	30.692
	36.372	19.98
	27.404	25.909
	28.35	34.279
	24.564	26.457
	22.571	40.956
	25.46	20.328
	18.734	25.859
	25.062	31.589
	13.801	28.051
	20.229	21.724
	20.079	24.165
	23.218	39.511
	23.418	23.019
	22.62	25.311
	21.973	22.67
	24.564	26.606
	13.652	25.46
	20.727	24.813
	26.108	40.009
	25.361	44.593
	31.788	22.82
	25.112	44.992
	24.115	20.578
	22.869	22.67
	25.361	35.874
	22.471	29.197
	26.457	36.571
	21.574	22.521
	26.158	21.773
	24.862	23.418
	32.137	26.208
	19.182	22.969
	17.488	20.328
	13.253	23.168
	14.349	31.091
	19.731	24.514
	23.667	22.222
	21.175	16.592
	18.086	16.342
	20.727	45.291
	24.713	23.617
	14.997	25.909
	17.04	53.811
	19.083	29.596
	17.937	23.467
	18.535	21.873
	29.596	32.237
	21.973	14.449
	29.596	42.251
	22.62	27.453
	23.567	42.301
	24.364	32.037
	23.816	30.094
	24.514	25.46
	24.962	14.698
	26.158	9.965
	28.599	26.756
	20.528	32.436
	31.639	24.065
	21.225	30.742
	28.749	36.422
	28.5	21.076
	21.724	38.614
	24.165	34.927
	16.442	39.959
	24.464	37.867
	13.054	34.08
	30.244	21.026
	13.054	21.973
	22.72	20.528
	10.862	33.632
	18.585	41.105
	22.371	18.983
	29.197	24.862
	26.756	23.069
	18.435	36.97
	30.841	32.735
	20.478	34.429
	21.225	21.973
	22.172	15.794
	26.905	24.265
	17.289	22.62
	28.55	24.912
	22.222	25.361
	20.627	23.567
	21.375	25.062
	31.091	22.172
	38.863	26.855
	20.777	40.408
	19.581	19.681
	12.008	37.518
	29.197	20.528
	20.029	25.71
	15.944	38.265
	29.147	33.034
	31.489	23.816
	23.617	48.38
	36.97	22.77
	20.229	22.272
	35.276	40.757
	16.193	41.404
	30.144	25.809
	23.268	36.123
	29.496	21.076
	29.646	23.318
	26.557	39.411
	18.933	24.713
	63.377	42.102
	27.154	22.62
	24.514	17.189
	24.862	21.724
	21.724	49.874
	29.695	25.112
	27.105	37.917
	20.428	23.019
	21.026	12.855
	32.585	21.425
	19.033	23.069
	21.325	31.091
	40.906	26.158
	18.286	42.102
	18.136	25.062
	26.955	43.198
	27.055	20.777
	30.592	21.923
	21.275	20.478
	33.482	18.933
	24.912	13.154
	23.019	32.585
	21.724	44.842
	43.696	32.187
	59.142	21.126
	21.026	23.318
	25.909	39.262
	23.667	45.44
	27.055	28.948
	24.314	42.899
	40.109	30.792
	28.948	24.962
	32.087	18.485
	23.019	32.187
	32.635	46.536
	30.293	23.866
	30.941	16.94
	18.834	31.589
	29.496	24.364
	17.439	22.969
	26.407	10.463
	28.3	21.375
	29.745	22.122
	30.293	43.646
	24.862	19.133
	26.307	41.903
	21.873	24.364
	18.784	33.931
	28.5	23.218
	23.567	33.133
	20.976	24.813
	25.71	20.926
	33.133	20.129
	33.482	17.04
	20.727	18.385
	28.4	27.653
	20.428	20.677
	35.724	20.976
	28.101	18.684
	24.265	34.628
	34.778	29.446
	26.058	21.823
	27.304	33.183
	32.984	36.472
	36.82	41.105
	19.83	41.155
	21.773	18.086
	23.069	24.314
	25.012	26.357
	40.308	27.154
	25.161	40.059
	43.148	23.667
	28.45	23.467
	30.642	43.547
	40.159	23.268
	33.183	18.933
	24.962	26.258
	22.77	25.859
	21.724	25.411
	26.307	24.414
	24.165	39.312
	36.472	20.029
	24.464	23.766
	27.105	23.517
	27.952	20.926
	25.311	24.265
	21.973	25.759
	23.218	25.112
	33.034	26.407
	24.763	18.734
	32.984	27.005
	22.77	23.318
	26.307	13.851
	25.56	24.364
	27.055	25.411
	28.55	22.471
		23.966
		23.517
		21.474
		33.931
		24.115
		19.98
		18.335
		32.834
		18.136
		20.976
		22.222
		25.909
		21.724
		17.339
		16.99
		33.333
		37.119
		25.66
		26.606
		37.368
		40.507
		25.46
		34.628

## Sheet: Figure 3q
Figure 3q	Number of lipofuscin
	WT	GDF11KO
	7	21
	3	12
	12	14
	10	7
	10	13
	19	8
	2	4
	6	28
	11	18
	5	16
	6	19
	4	33
	5	23
	2	8
	9	13
	8	24
	4	14
	6	6
	4	15
	12	11

## Sheet: Figure 3r
Figure 3r	Area of lipofuscin (μm2)
	WT	GDF11KO
	0.017	0.026
	0.024	0.03
	0.027	0.038
	0.027	0.038
	0.028	0.04
	0.03	0.042
	0.03	0.043
	0.031	0.046
	0.032	0.046
	0.033	0.047
	0.036	0.049
	0.038	0.052
	0.039	0.057
	0.04	0.058
	0.042	0.06
	0.045	0.062
	0.046	0.063
	0.047	0.064
	0.047	0.065
	0.05	0.065
	0.05	0.067
	0.051	0.069
	0.052	0.07
	0.054	0.07
	0.054	0.076
	0.056	0.078
	0.061	0.08
	0.065	0.082
	0.071	0.085
	0.071	0.086
	0.08	0.087
	0.082	0.087
	0.083	0.089
	0.083	0.089
	0.087	0.094
	0.09	0.096
	0.099	0.097
	0.101	0.097
	0.102	0.099
	0.102	0.103
	0.111	0.107
	0.112	0.109
	0.117	0.109
	0.12	0.111
	0.121	0.115
	0.124	0.116
	0.124	0.116
	0.124	0.119
	0.127	0.12
	0.128	0.121
	0.131	0.128
	0.139	0.129
	0.146	0.131
	0.148	0.134
	0.149	0.136
	0.149	0.143
	0.157	0.144
	0.162	0.144
	0.166	0.145
	0.168	0.149
	0.171	0.149
	0.175	0.15
	0.178	0.152
	0.181	0.153
	0.209	0.157
	0.214	0.157
	0.217	0.157
	0.231	0.157
	0.237	0.161
	0.246	0.163
	0.252	0.164
	0.269	0.164
	0.271	0.165
	0.282	0.165
	0.287	0.169
	0.318	0.174
	0.324	0.176
	0.326	0.178
	0.339	0.179
	0.35	0.181
	0.451	0.182
	0.483	0.191
	0.501	0.194
	0.594	0.195
	0.648	0.195
		0.196
		0.197
		0.2
		0.203
		0.203
		0.207
		0.21
		0.212
		0.216
		0.217
		0.217
		0.218
		0.222
		0.222
		0.226
		0.226
		0.228
		0.229
		0.232
		0.244
		0.25
		0.251
		0.252
		0.253
		0.254
		0.255
		0.255
		0.259
		0.264
		0.264
		0.275
		0.281
		0.288
		0.289
		0.295
		0.301
		0.303
		0.314
		0.318
		0.32
		0.32
		0.33
		0.377
		0.394
		0.4
		0.409
		0.42
		0.433
		0.442
		0.446
		0.448
		0.455
		0.471
		0.473
		0.602
		0.65

## Sheet: Figure 3t
Figure 3t	Number of mitochondria
	WT	GDF11KO
	27	23
	23	42
	24	23
	20	30
	11	22
	43	23
	22	15
	45	53
	40	22
	29	18

## Sheet: Figure 3u
Figure 3u	Area of mitochondria (μm2)
	WT	GDF11KO
	0.048	0.047
	0.067	0.056
	0.072	0.056
	0.076	0.06
	0.088	0.061
	0.09	0.074
	0.092	0.075
	0.096	0.075
	0.096	0.076
	0.104	0.077
	0.105	0.081
	0.107	0.082
	0.107	0.083
	0.109	0.083
	0.117	0.083
	0.119	0.085
	0.127	0.085
	0.13	0.085
	0.133	0.086
	0.137	0.086
	0.14	0.088
	0.141	0.088
	0.143	0.089
	0.146	0.089
	0.148	0.089
	0.153	0.089
	0.154	0.093
	0.16	0.093
	0.162	0.093
	0.168	0.093
	0.168	0.094
	0.173	0.094
	0.176	0.094
	0.177	0.094
	0.178	0.095
	0.182	0.096
	0.184	0.098
	0.186	0.098
	0.189	0.1
	0.189	0.1
	0.195	0.1
	0.198	0.101
	0.202	0.102
	0.203	0.104
	0.205	0.105
	0.206	0.106
	0.208	0.106
	0.209	0.107
	0.212	0.109
	0.216	0.11
	0.221	0.11
	0.225	0.11
	0.232	0.11
	0.234	0.111
	0.235	0.111
	0.236	0.112
	0.237	0.113
	0.237	0.113
	0.243	0.114
	0.244	0.115
	0.25	0.115
	0.251	0.115
	0.251	0.116
	0.252	0.116
	0.253	0.116
	0.254	0.117
	0.256	0.117
	0.257	0.119
	0.259	0.121
	0.262	0.122
	0.264	0.123
	0.266	0.124
	0.267	0.124
	0.268	0.124
	0.272	0.127
	0.273	0.127
	0.279	0.128
	0.282	0.129
	0.282	0.13
	0.286	0.131
	0.286	0.132
	0.288	0.133
	0.288	0.134
	0.289	0.135
	0.289	0.136
	0.293	0.136
	0.294	0.136
	0.299	0.14
	0.299	0.141
	0.302	0.142
	0.307	0.144
	0.309	0.144
	0.309	0.148
	0.311	0.148
	0.312	0.149
	0.317	0.149
	0.317	0.15
	0.318	0.15
	0.321	0.15
	0.326	0.152
	0.327	0.153
	0.329	0.157
	0.33	0.158
	0.33	0.158
	0.331	0.159
	0.334	0.159
	0.334	0.16
	0.338	0.161
	0.34	0.162
	0.341	0.164
	0.341	0.165
	0.341	0.165
	0.348	0.165
	0.349	0.165
	0.349	0.168
	0.349	0.168
	0.35	0.169
	0.351	0.169
	0.351	0.17
	0.353	0.171
	0.353	0.172
	0.354	0.172
	0.363	0.173
	0.369	0.174
	0.37	0.174
	0.371	0.175
	0.373	0.175
	0.374	0.175
	0.377	0.176
	0.378	0.177
	0.38	0.178
	0.381	0.178
	0.382	0.179
	0.384	0.18
	0.387	0.18
	0.393	0.18
	0.398	0.18
	0.402	0.183
	0.403	0.183
	0.405	0.185
	0.405	0.185
	0.405	0.187
	0.407	0.187
	0.408	0.188
	0.409	0.189
	0.412	0.19
	0.413	0.191
	0.416	0.191
	0.42	0.191
	0.426	0.192
	0.434	0.193
	0.436	0.193
	0.441	0.194
	0.442	0.197
	0.447	0.198
	0.449	0.199
	0.449	0.199
	0.451	0.2
	0.452	0.2
	0.453	0.201
	0.454	0.202
	0.455	0.202
	0.458	0.203
	0.466	0.204
	0.478	0.205
	0.479	0.206
	0.481	0.208
	0.481	0.21
	0.481	0.212
	0.482	0.214
	0.491	0.214
	0.493	0.215
	0.499	0.215
	0.501	0.216
	0.505	0.216
	0.519	0.217
	0.522	0.219
	0.524	0.219
	0.525	0.219
	0.528	0.22
	0.531	0.221
	0.537	0.221
	0.537	0.222
	0.541	0.223
	0.547	0.223
	0.552	0.225
	0.554	0.225
	0.557	0.227
	0.565	0.228
	0.569	0.23
	0.573	0.231
	0.574	0.232
	0.575	0.232
	0.58	0.233
	0.583	0.234
	0.59	0.237
	0.607	0.238
	0.616	0.239
	0.617	0.248
	0.617	0.248
	0.629	0.248
	0.639	0.25
	0.641	0.251
	0.648	0.253
	0.65	0.256
	0.65	0.256
	0.664	0.257
	0.669	0.258
	0.683	0.26
	0.687	0.26
	0.69	0.262
	0.697	0.265
	0.715	0.267
	0.718	0.267
	0.737	0.267
	0.741	0.269
	0.744	0.269
	0.759	0.271
	0.759	0.272
	0.765	0.273
	0.778	0.273
	0.781	0.274
	0.807	0.275
	0.812	0.278
	0.87	0.278
	0.892	0.279
	0.917	0.28
	0.921	0.282
	0.968	0.282
	0.97	0.283
	0.982	0.283
	0.992	0.284
	1.016	0.287
	1.019	0.288
	1.054	0.29
	1.093	0.291
	1.098	0.294
	1.106	0.297
	1.133	0.299
	1.143	0.303
	1.162	0.303
	1.194	0.305
	1.198	0.307
	1.231	0.308
	1.271	0.316
	1.318	0.318
	1.318	0.32
	1.35	0.32
	1.399	0.322
	1.502	0.322
	1.512	0.323
	2.059	0.329
	2.239	0.334
	2.301	0.339
		0.339
		0.34
		0.341
		0.345
		0.346
		0.35
		0.352
		0.354
		0.359
		0.359
		0.361
		0.361
		0.365
		0.368
		0.369
		0.37
		0.373
		0.375
		0.383
		0.39
		0.396
		0.399
		0.412
		0.418
		0.426
		0.429
		0.436
		0.44
		0.447
		0.447
		0.471
		0.472
		0.475
		0.477
		0.479
		0.487
		0.492
		0.5
		0.511
		0.524
		0.562
		0.566
		0.708
		0.719
		0.822

## Sheet: Figure 3v
Figure 3v	Number of neurosecretory granule
	WT	GDF11KO
	19	67
	19	86
	21	116
	26	88
	13	48
	11	151
	10	134
	38	88
	24
	47

[truncated: 1 more sheets: Sheet12]
