# Supplementary material for: GDF11 slows excitatory neuronal senescence and brain ageing by repressing p21
Source: Nat Commun. 2023 Nov 17;14:7476. doi: 10.1038/s41467-023-43292-1 (PMC10656444; doi:10.1038/s41467-023-43292-1)
Supplement: Supplementary file 3 — Source Data [file 41467_2023_43292_MOESM3_ESM.zip › Source Data/Figures Source Data/Figure 6 Source Data.xlsx]

## Sheet: Figure 6g
Figure 6g	Relative expression of Cdkn1a(p21)
	group	gene	N	value	sd	se	ci	exp_adj
	Ctrl_GFP-	Cdkn1a	8774	0.66445	3.25285	0.0347268	0.0680728	1
	Ctrl_GFP+	Cdkn1a	1027	0.745963	3.51043	0.10954	0.214949	1.12268
	KO_GFP-	Cdkn1a	6420	0.644853	3.03666	0.0378991	0.0742949	0.970506
	KO_GFP+	Cdkn1a	117	2.98791	6.5131	0.602136	1.19261	4.49682

## Sheet: Figure 6h
Figure 6h	Relative expression of Trp53(p53)
	group	gene	N	value	sd	se	ci	exp_adj
	Ctrl_GFP-	Trp53	8774	0.115583	1.04939	0.0112031	0.0219607	1
	Ctrl_GFP+	Trp53	1027	0.132355	0.936061	0.0292092	0.0573165	1.1451
	KO_GFP-	Trp53	6420	0.114823	1.12958	0.0140977	0.0276362	0.993422
	KO_GFP+	Trp53	117	0.25867	1.20885	0.111758	0.221351	2.23795
