# Supplementary material for: GDF11 slows excitatory neuronal senescence and brain ageing by repressing p21
Source: Nat Commun. 2023 Nov 17;14:7476. doi: 10.1038/s41467-023-43292-1 (PMC10656444; doi:10.1038/s41467-023-43292-1)
Supplement: Supplementary file 3 — Source Data [file 41467_2023_43292_MOESM3_ESM.zip › Source Data/Figures Source Data/Figure 2 Source Data.xlsx]

## Sheet: Figure 2a
Figure 2a	Relative mRNA of GDF11
	3M	9M	36M
	1.03846	0.87931	0.582815
	1.30838	0.889527	0.414022
	0.736	0.812878	0.551377

## Sheet: Figure 2c
Figure 2c	3M	9M	36M
GDF11 average relative density in GDF11+CaMKIIα+ cells/EN	0.04	0.04	0.11
	0.87	0.43	0.2
	0.17	0.36	0.04
	0.23	0.29	0.31
	0.41	0.61	0.93
	0.63	0.59	0.3
	0.73	0.68	0.92
	0.75	0.16	1.04
	0.82	0.13	1.42
	0.8	0.98	0.58
	0.65	0.51	0.83
	0.84	0.54	0.73
	1.25	0.5	0.36
	1.2	0.52	0.89
	1.06	1.03	1.54
	0.91	1.85	0.91
	0.51	0.47	0.41
	0.52	1.02	0.79
	0.92	0.71	1.22
	0.77	0.65	0.61
	0.58	0.11	0.55
	0.57	0.78	0.61
	0.98	0.48	0.71
	1	0.33	0.63
	0.82	0.08	1.08
	1.05	0.35	1.73
	1.16	0.09	1.65
	1.19	1.12	1.53
	1.02	0.8	1.18
	0.87	1.62	1.06
	1.02	1.36	0.62
	1.03	1.38	0.94
	0.97	0.49	0.61
	0.9	0.68	0.42
	0.59	0.24	1.2
	0.54	0.65	0.84
	0	1.07	0.84
	0.09	1.1	0.59
	0.37	0.41	0.64
	0.66	0.76	0.07
	0.22	0.75	1.46
	0.49	0.15	1.4
	0.83	0.12	0.96
	0.71	0.33	1.44
	0.72	0.11	0.86
	0.88	0.66	0.57
	0.7	0.1	0.25
	0.93	0.88	1.01
	0.2	1.18	0.75
	0.01	0.45	0.9
	0.39	1.33	0.57
	0.78	0.84	0.56
	0.98	0.42	0.87
	0.9	0.82	1.1
	0.57	0.61	0.52
	0.56	1.21	0.39
	1.24	1.83	0.96
	1.77	1.57	0.81
	1.19	0.2	0.15
	1.35	1.21	0.21
	1.14	0.32	0.29
	0.59	1.42	0.01
	0.83	1.06	0.68
	0.98	0.72	0.4
	0.78	1.47	0.23
	0.42	0.99	1.3
	0.94	1.21	0.05
	0.08	0.65	0.53
	0.37	0.33	0.78
	0.82	0.7	1.26
	1.33	0.78	0.73
	1.41	0.52	0.75
	0.97	0.26	0.56
	0.94	0.32	1.02
	1.47	0.35	1.31
	0.59	1.12	1.42
	0.34	1.01	1.58
	0.97	1.16	1.53
	1.07	0.99	0.62
	0.32	1.09	0.63
	1.02	0.68	0.85
	1.06	0.74	0.63
	0.92	0.07	0.44
	0.74	0.06	0.7
	0.24	0.04	0.92
	0.31	0.86	1.1
	0.69	0.77	1.19
	0.62	0.38	1.71
	0.57	0.73	0.74
	1.07	0.64	0.19
	1.23	0.42	1.29
	1.44	0.7	0.77
	1.9	0.32	0.25
	1.4	0.41	0.9
	0.91	0.2	0.97
	1.32	0.28	0.64
	0.71	0.89	0.16
	1.83	0.53	0.22
	3.16	0.71	0.28
	1.38	0.33	0.17
	2.02	0.7	0.29
	1.64	0.39	0.2
	1.09	1.12	0.31
	0.89	0.92	0.24
	1.85	0.26	0.26
	0.95	0.39	0.03
	0.61	0.07	0.52
	0.97	1.33	0.93
	1.07	1.23	0.79
	1.24	1.15	0.35
	2.35	0.67	0.72
	1.35	0.72	0.47
	2.55	1.51	0.83
	1.48	1.53	1.2
	2.58	0.58	1.24
	1.89	0.96	0.52
	0.13	1	0.6
	0.96	1.28	0.01
	0.59	1.31	1.47
	1.14	0.82	1.05
	1.06	1.74	0.31
	1.1	0.15	1.11
	1.05	0.66	0.19
	1.05	0.61	0.96
	0.37	0.54	1.17
	1.27	0.87	0.1
	2.45	1.05	0.4
	2.21	1.26	0.04
	0.54	1.32	0.32
	1.83	1.28	0.36
	1.34	0.75	0.64
	2.82	1.84	0.16
	2.42	0.67	0.18
	2.2	1.39	1.12
	2.26	1.59	1.11
	1.01	1.3	1.19
	0.28	1.11	0.45
	1.37	1.36	1.38
	1.1	1.55	2.14
	1.15	1.4	1.09
		0.81	1.4
		1.1	0.88
		0.29	0.84
		0.03	1.27
		0.26	0.29
		0.65	0.58
		1.19	0.72
		0.86	0.02
		0.01	0.11
		0.53	0.05
		0.46	0.14
		0.11	1.01
		0.83	0.46
		0.7	1.26
		1.16	0.59
		0.31	1.13
		0.96	0.07
		0.94	1.05
		0.35	0.02
		0.15	1.49
			1.12
			0.74
			0.99
			0.7
			0.75
			0.73
			0.45
			0.24
			0.38
			0.68
			1.02
			1.18
			1.12
			1.13
			0.86
			1.07
			0.96
			0.54
			0.67
			0.12
			0.36
			0.25
			0.37
			0.2
			0.08
			1
			0.24
			0.05
			0.51
			0.3
			0.91
			1.12
			0.99
			0.63
			0.43
			0.61
			0.15
			0.69
			0.24
			0.79
			1.26
			1.09
			0.37
			1.29
			0.93
			1.07
			0.53
			0.5
			0.83
			0.19
			0.39
			0.45
			0.78
			0.73
			0.03
			0.25
			0.73
			0.54
			0.27
			0.76
			0.21
			0.09
			0.11
			0.13
			0.99
			0.14
			0.59
			1.24
			0.61
			0.62
			0.06
			0.42

## Sheet: Figure 2e
Figure 2e	Relative of SA-β-Gal+ cells in insular cortex
	WT	GDF11f/f	GDF11cKO
	0.937258	1.21924	1.42263
	1.01223	1.17661	1.46645
	0.809342	0.980445	2.10284
	1.1247	0.856332	1.44707
	0.908896	0.839201	1.41932
	1.20757	1.02088	1.60919
		0.899761
		0.929659

## Sheet: Figure 2f
Figure 2f	Relative of SA-β-Gal+ cells in layer 6a of IC
	WT	GDF11f/f	GDF11cKO
	0.955344	0.965129	0.777768
	0.953068	1.31676	1.3147
	1.01053	1.33697	1.63572
	1.12462	0.839177	2.14384
	0.930881	1.20981	1.09635
	1.04165	0.92812	1.28141
	1.19345	0.749603	1.16518
	0.790456	0.54911	1.99378

## Sheet: Figure 2g
Figure 2g	Relative mean value of SA-β-Gal+ cells in piriform cortex
	WT	GDF11f/f	GDF11cKO
	0.998949	0.530244	1.05369
	1.26228	1.2435	1.48143
	1.12596	0.537221	1.72401
	0.636866	0.573358	1.46264
	0.757978	0.578009	1.24332
	1.28196	1.12274	1.40236
	1.19895	0.967463	1.35316
	0.737047	0.610032	1.53563
		1.19645	1.18053
		1.17999	1.54762

## Sheet: Figure 2i
Figure 2i	Relative of SA-β-Gal+ cells cingulate cortex (10M)
	GDF11f/f	GDF11cKO
	0.977438	0.994012
	0.763522	1.06777
	1.35698	1.05207
	1.61506	1.21258
	1.14115	1.30058
	1.00037	1.32352
	0.655915
	0.489564

## Sheet: Figure 2j
Figure 2j	Relative of SA-β-Gal+ cells cingulate cortex (17M)
	GDF11f/f	GDF11cKO
	0.740185	1.40308
	1.06457	1.28045
	1.19524	1.36758
		1.40563

## Sheet: Figure 2n
Figure 2n	Age（Months）	GDF11 f/f	GDF11cKO
Survival Curve	14.8	1
	16.7	1
	16.9	1
	18.6	1
	19	1
	20.8	1
	21.1	1
	21.9	1
	22.6	1
	22.9	1
	23.2	1
	23.2	1
	23.9	1
	23.9	1
	24.7	1
	24.7	1
	24.8	1
	25	1
	25.1	1
	25.5	1
	26.3	1
	26.4	1
	26.7	1
	27	1
	27	1
	27.7	1
	28.1	1
	30.1	1
	31.1	1
	31.1	1
	32.5	1
	33.1	1
	34.1	1
	36.8	1
	37.9	1
	10.6		1
	16.1		1
	16.6		1
	18.4		1
	19.3		1
	21.9		1
	22.2		1
	22.8		1
	23.7		1
	23.9		1
	24		1
	24.3		1
	26.6		1
	30.1		1
	31.3		1
