# Supplementary material for: GDF11 slows excitatory neuronal senescence and brain ageing by repressing p21
Source: Nat Commun. 2023 Nov 17;14:7476. doi: 10.1038/s41467-023-43292-1 (PMC10656444; doi:10.1038/s41467-023-43292-1)
Supplement: Supplementary file 3 — Source Data [file 41467_2023_43292_MOESM3_ESM.zip › Source Data/Supplementary Figures Source Data/Supplementary Fig. 6 Source Data.xlsx]

## Sheet: Supplementary Fig. 6b
Supplementary Fig. 6b	CaMKIIα+SA-β-Gal+/SA-β-Gal+ (%)
	Ctrl	KO
	72.5	85.9
	74	83.2
	70	75.3
	72.6	82.7
	75	79.3
	56.2	75.2
	74.9	73.3
	68.2
	74
	64.4
