# Supplementary material for: GDF11 slows excitatory neuronal senescence and brain ageing by repressing p21
Source: Nat Commun. 2023 Nov 17;14:7476. doi: 10.1038/s41467-023-43292-1 (PMC10656444; doi:10.1038/s41467-023-43292-1)
Supplement: Supplementary file 3 — Source Data [file 41467_2023_43292_MOESM3_ESM.zip › Source Data/Supplementary Figures Source Data/Supplementary Fig. 8 Source Data.xlsx]

## Sheet: Supplementary Fig. 8a
Supplementary Fig. 8a	Time in the outside area in OF (s)				Number of entry in the outside area in OF				Time in the center area in OF(s)				Number of entry in the center area in OF
	GDF11f/f	GDF11cKO			GDF11f/f	GDF11cKO			GDF11f/f	GDF11cKO			GDF11f/f	GDF11cKO
	571.5	522.2			29	38			28.5	77.8			28	38
	506.6	409.6			46	36			93.4	50.7			45	36
	404.5	549.3			23	28			12.6	83			23	27
	587.4	517			15	53			49.9	34.4			14	53
	250.1	565.6			22	21			64.7	54			22	20
	535.3	546			35	33			83.5	69.6			34	32
	516.5	530.4			56	34			50.8	59.8			55	33
	549.2	540.2			42	35							41	34

## Sheet: Supplementary Fig. 8b
Supplementary Fig. 8b	% time spent in the light box
	GDF11f/f	GDF11cKO
	41	41
	37	48
	11	26
	26	44
	11	39
	40	17
	10	25

## Sheet: Supplementary Fig. 8c
Supplementary Fig. 8c	Time in closed arm in EPM (s)				Number of entry in closed arm in EPM				Time in open arm in EPM (s)				Number of entry in open arm in EPM
	GDF11f/f	GDF11cKO			GDF11f/f	GDF11cKO			GDF11f/f	GDF11cKO			GDF11f/f	GDF11cKO
	213.6	192			27	28			40.9	84.1			14	26
	255	209.4			14	27			27.1	73.1			17	31
	208.9	215.1			14	29			73.7	57.7			15	20
	90.5	259.2			9	11			48.4	28.1			9	10
	238	250.9			14	20			68.6	27.7			16	12
	218.4	177.6			23	21				97.4			18	21
		230.9				19				51				20
