# Supplementary material for: GDF11 slows excitatory neuronal senescence and brain ageing by repressing p21
Source: Nat Commun. 2023 Nov 17;14:7476. doi: 10.1038/s41467-023-43292-1 (PMC10656444; doi:10.1038/s41467-023-43292-1)
Supplement: Supplementary file 3 — Source Data [file 41467_2023_43292_MOESM3_ESM.zip › Source Data/Supplementary Figures Source Data/Supplementary Fig. 7 Source Data.xlsx]

## Sheet: Supplementary Fig. 7b
Supplementary Fig. 7b	Distance moved in OF (m)
Time/min	Ctrl															KO
5	9.309	11.877	12.619	19.677	23.355	29.07	22.305	7.595	18.779	11.941	18.495	8.921	18.628	28.598	10.219	6.705	14.84	13.649	17.567	21.163	20.28	19.712	11.191	17.352	13.364	11.664	14.813	18.345	15.291	16.757	11.305
10	5.419	9.782	9.144	12.001	14.11	17.345	17.049	6.877	19.74	10.043	21.861	8.421	11.892	14.789	13.113	6.797	12.753	7.157	14.675	14.831	20.717	13.741	9.835	14.671	12.473	13.957	6.979	14.957	12.006	14.42	8.583
15	0.69	5.37	11.047	11.902	12.265	15.513	14.695	8.09	14.776	12.376	20.289	5.824	15.572	10.604	7.852	7.011	13.019	8.945	13.673	16.667	17.147	11.471	5.65	11.557	11.492	11.803	12.308	15.383	11.528	16.192	4.838
20	5.579	5.919	6.693	13.009	6.908	12.133	13.669	5.185	9.833	8.954	14.262	8.493	12.975	9.936	5.852	7.488	10.759	9.115	12.699	10.73	16.585	8.986	6.728	12.069	9.73	8.91	5.877	11.114	9.077	14.626	14.072
25	1.26	4.688	6.708	9.998	11.829	14.658	11.652	4.916	5.823	6.104	8.956	1.913	9.26	7.953	6.441	4.532	9.21	6.404	7.027	14.641	13.931	4.003	3.569	9.313	6.95	6.223	6.767	8.423	8.135	11.882	13.174
30	1.824	6.67	7.392	4.598	6.13	10.546	0.749	7.266	8.685	7.552	13.907	6.912	8.332	7.408	9.833	6.174	7.052	5.5	9.467	14.818	16.515	6.627	5.926	5.059	10.096	9.254	7.65	11.289	8.388	7.961	5.164

## Sheet: Supplementary Fig. 7c
Supplementary Fig. 7c	Total distance moved in OF (m)
	Ctrl	KO
	24.081	38.707
	44.306	67.633
	53.603	50.77
	71.185	75.108
	74.597	92.85
	99.265	105.175
	80.119	64.54
	39.929	42.899
	77.636	70.021
	56.97	64.105
	97.77	61.811
	40.484	54.394
	76.659	79.511
	79.288	64.425
	53.31	81.838
		57.136

## Sheet: Supplementary Fig. 7d
Supplementary Fig. 7d	Time in the outside area in OF (s)				Number of entry in the outside area in OF				Time in the center area in OF(s)				Number of entry in the center area in OF
	Ctrl	KO			Ctrl	KO			Ctrl	KO			Ctrl	KO
	549.9	478.2			19	36			50.1	121.8			18	36
	532.1	565.5			34	32			67.9	34.5			33	31
	556.5	523.9			26	43			43.5	76.1			25	43
	559	539.9			29	34			41	60.1			28	33
	567.8	517			37	40			32.2	83			36	41
	530	495.7			49	47			70	104.3			48	47
	535.8	539.8			49	33			64.2	60.2			49	32
	592.5	578.9			7	15			7.5	21.1			6	14
	530.5	554.7			55	35			69.5	45.3			55	34
	525.9	557.6			45	31			74.1	42.4			45	30
	524.1	518.9			52	39			75.9	81.1			51	38
	591.2	534.3			15	40			8.8	65.7			14	39
	545.1	559.6			44	39			54.9	40.4			43	38
	553.8	538			45	30			46.2	62			44	29
	526.7	487.9			33	61			73.3	112.1			33	60
		583.2				17				16.8				16

## Sheet: Supplementary Fig. 7f
Supplementary Fig. 7f	Time in closed arm in EPM (s)				Number of entry in closed arm in EPM				Time in open arm in EPM (s)				Number of entry in open arm in EPM
	Ctrl	KO			Ctrl	KO			Ctrl	KO			Ctrl	KO
	271.9	238.8			13	22			20.5	46.7			7	16
	191.5	158.1			16	27			95.6	100.3			10	17
	246.9	269.3			8	8			47.2	25.4			11	7
	87.3	232.9			6	23			75	46.2			6	22
	200.4	135.6			19	36			36	132.8			22	16
	237.7	230.8			27	23			97.9	50.7			18	24
	172.7	133.9			29	24			27.9	147.7			32	20
	256.3	215.3			12	22			78.4	61.8			13	20
	187.2	228.8			18	20			85.7	53.3			16	24
	171.1	160.9			25	20			62.8	120.6			18	25
	208	196.7			21	29			85.1	67.7			14	17
	192	206.4			22	17			69.5	80.1			17	25
	190.2	190.3			28	29			52.2	80.5			22	18
	223.1	162			28	7			68.6	122.4			22	26
	201	216.6			17	27				57.5			14	7
		282				7				11.9

## Sheet: Supplementary Fig. 7g
Supplementary Fig. 7g	% time spent in the light box
	Ctrl	KO
	24.8	51.2967
	47.4933	22.8633
	13.1567	42.3667
	53.59	23.9867
	27.59	19.0167
	40.9867	37.65
	25.5067	10.31
	30.8767	20.1633
	70.3767	48.4367
	51.32	2.34333
	49.4333	6.16667
		35.5467

## Sheet: Supplementary Fig. 7h
Supplementary Fig. 7h	Immobility time in TST (s)
	Ctrl	KO
	33.72	165.09
	101.58	48.81
	1	78.22
	1.5	11.16
	20.82	178.01
	163.77	22.15
	104.12	13.15
	1	5.21
	2.41	1
