# Supplementary material for: GDF11 slows excitatory neuronal senescence and brain ageing by repressing p21
Source: Nat Commun. 2023 Nov 17;14:7476. doi: 10.1038/s41467-023-43292-1 (PMC10656444; doi:10.1038/s41467-023-43292-1)
Supplement: Supplementary file 3 — Source Data [file 41467_2023_43292_MOESM3_ESM.zip › Source Data/Supplementary Figures Source Data/Supplementary Fig. 10 Source Data.xlsx]

## Sheet: Supplementary Fig. 10c
Supplementary Fig. 10c
RS ONLY
Ctrl N=26	50	100	150	200	250	300	350	400	450	500	550	600	650	700	750	800	850	900	950	1000
20180911_WDX_3#_Cg2_S3C2_firingpattern_Rin	0	0	0	7	14	20	26	32	34	38	42	44	46	48	50	50	52	54	54	56
20180911_WDX_3#_Cg2_S3C3_firingpattern_Rin	0	8	20	30	42	50	56	60	64	70	74	78	82	86	88	92	94	98	98	98
20180911_WDX_3#_Cg2_S3C4_firingpattern_Rin	0	0	0	6	12	16	20	24	28	30	32	34	38	38	40	42	44	44	46	46
20180911_WDX_3#_Cg2_S5C1_firingpattern_Rin	0	0	0	0	0	0	0	0	0	2	6	12	16	20	24	28	30	32	36	38
LL_2018091305_mouse7_cg2_S1C5_firing pattern20.3_22.4	0	10	24	34	42	48	52	56	60	54	38	30
LL_2018091306_mouse7_cg2_S1C6_firing pattern	0	0	11	22	32	38	44	50	54	56	62	62	66	68	70	70	70	70	70	62
LL_2018091307_mouse7_cg2_S1C7_firing pattern16.2_15.5	1	10	18	26	32	40	46	52	56	60	62	66	68	68	70	72	74	62
LL_2018091308_mouse7_cg2_S1C8_firing pattern	8	24	36	48	58	64	72	76	80	86	88	92	94	96	96	76
xyj_2018091101_mouse3_cg2_S1C1_firing pattern	0	0	2	12	20	26	38	38	46	46	50	56	58	60	64	66	70	74	76	76
xyj_2018091103_mouse3_cg2_S1C3_firing pattern	0	2	12	22	26	30	34	36	40	44	48	50	52	58	58	60	64	66	68	70
xyj_2018091106_mouse3_cg2_S2C1_firing pattern	0	0	0	12	20	28	36	40	46	52	58	62	66	70	74	76	80	82	84	88
xyj_2018091107_mouse3_cg2_S3C1_firing pattern	0	0	14	28	38	46	56	60	68	80	86	92	98	106		116	122	126	134	132
xyj_2018091110_mouse3_cg2_S3C4_firing pattern	0	2	14	20	28	34	38	44	48	54	58	60	62	68	70	72	76	78	80	84
xyj_2018091111_mouse3_cg2_S3C5_firing pattern	0	11	18	24	30	36	42	46	50	54	57	60	60	66	72	74	76	78	80	84
xyj_2018091201_mouse5_cg2_S1C1_firing pattern	2	14	24	30	38	44	48	50	56	58	62	64	66	66	68	70	72	72	72	74
xyj_2018091202_mouse5_cg2_S1C2_firing pattern	0	2	10	26	32	40	48	52	50	54	60	64	66	70	74	76	80	90	96	104
xyj_2018091203_mouse5_cg2_S1C3_firing pattern	0	0	10	18	26	32	36	42	46	48	50	52	56	56	60	62	64	66	68	72
xyj_2018091204_mouse5_cg2_S2C1_firing pattern	0	0	0	2	6	12	14	18	20	22	24	26	28	30	32	32	34	36	36	38
xyj_2018091205_mouse5_cg2_S3C1_firing pattern	0	0	0	0	0	0	2	8	14	18	22	26	28	30	34	36	38	40	42	44
xyj_2018091206_mouse5_cg2_S3C2_firing pattern	0	0	0	3	10	14	18	20	22	26	26	28	30	30	32	34	36	38	40	40
xyj_2018091207_mouse5_cg2_S3C3_firing pattern	0	8	16	22	28	34	38	40	44	46	48	50	52	54	56	58	58	60	62	62
xyj_2018091208_mouse5_cg2_S3C4_firing pattern	0	0	2	8	12	16	20	22	24	26	28	30	30	30	32	32	32	34	32	34
xyj_2018091301_mouse7_cg2_S1C1_firing pattern	0	0	4	10	16	22	26	30	32	36	38	40	42	42	44	44	46	46	46	48
xyj_2018091302_mouse7_cg2_S1C2_firing pattern	0	0	0	4	12	18	22	26	32	36	40	44	46	50	54	56	58	60	62	68
xyj_2018091303_mouse7_cg2_S1C3_firing pattern	0	14	26	32	38	42	44	48	52	52	54	54	56	58	58	58	60	64	64	66
xyj_2018091304_mouse7_cg2_S1C4_firing pattern	0	1	12	18	28	32	36	40	44	46		52	54	56	60	62	62	64	66	66
KO N=23	50	100	150	200	250	300	350	400	450	500	550	600	650	700	750	800	850	900	950	1000
20180911_WDX_4#_Cg2_S1C1_firingpattern_notgood_Rin	0	0	6	18	41	34	44	54	66	76	84	94	102	110	114	122	130	138	144	150
20180911_WDX_4#_Cg2_S1C2_firingpattern_Rin	5	26	48	60	72	82	94	98	104	110	116	122	126	130	136	140	144	146	152	156
20180911_WDX_4#_Cg2_S2C3_firingpattern	0	2	14	22	26		34	40	40	38	42	40	36	38
20180911_WDX_4#_Cg2_S2C4_firingpattern	20	40	60	80	94	106	120	128	136	144	150	139	108
20180911_WDX_4#_Cg2_S2C6_firingpattern_Rin	2.66667	23	37	48	55	62	63	46	34	28
20180911_WDX_4#_Cg2_S2C7_firingpattern	12	20	30	38	46	54	60	64	70	78	84	90	94	96	96	98	42	30
LL_2018091306_mouse8_cg2_S2C3_firing pattern21.4_24.0	0	0	0	2	8	18	26	32	36	38	40	28
xyj_2018091112_mouse4_cg2_S1C1_firing pattern_soso	19.3333	61	90	110	127	137	123	99	55	33
xyj_2018091116_mouse4_cg2_S2C2_firing pattern	16	15	12
xyj_2018091118_mouse4_cg2_S2C4_firing pattern	18	42	64	76	52
xyj_2018091119_mouse4_cg2_S2C5_firing pattern	0	16	32	46	56	64	70	74		66	46
xyj_2018091209_mouse6_cg2_S1C1_firing pattern	0	11	22	30	38	42	46	50	52	54	54	56	56	59	52	46
xyj_2018091210_mouse6_cg2_S1C2_firing pattern	9	26	36	42	48	52	56	60	62	64	64	48
xyj_2018091212_mouse6_cg2_S2C2_firing pattern	2	14	24	28	34	36	36	38	40	40	32
xyj_2018091213_mouse6_cg2_S2C3_firing pattern	5	18	26	34	42	46	52	58	54	32
xyj_2018091214_mouse6_cg2_S3C1_firing pattern	0	0	0	0	2	14	32	42	54	64	74	78	92	96	106	112	118	130	142	156
xyj_2018091216_mouse6_cg2_S4C1_firing pattern	0	6	16	24	26	30	34	38	40	42	44	46	50	50	52	54	54	54	58	54
xyj_2018091217_mouse6_cg2_S5C1_firing pattern	0	0	2	10	18	24	30	34	40	44	46	50	52	54	56	58	60	62	62	64
xyj_2018091218_mouse6_cg2_S5C2_firing pattern	0	0	12	22	28	34	36	38	42	44	46	48	50	52	52	54		36
xyj_2018091306_mouse8_cg2_S1C2_firing pattern	6	24	34	40	44	48	50	52	58	56	60	56	56	64	64	52
xyj_2018091310_mouse8_cg2_S3C1_firing pattern	0	0	7	18	26	32	36	42	46	50	54	56	58	62	62	64	64	66	66	72
xyj_2018091312_mouse8_cg2_S4C2_firing pattern_Rin	0	0	0	7	18	32	42	50	58	62	60	62
xyj_2018091313_mouse8_cg2_S4C3_firing pattern	0	0	0	14	24	28	34	38	42	44	48	51	54	56	58	58	60	62	64	66

## Sheet: Supplementary Fig. 10d
Supplementary Fig. 10d
Soma diameter (μm)
Ctrl	15.204	13.494	15.688	12.394	13.553	13.678	13.471	13.557	14	14.732	11.268	9.879
KO	18.91	16.636	8.729	12.847	9.485	9.814	11.753	13.176	14.017	18.13	12.983	10.549	11.369	12.087	12.911	14.194
--
Soma distance to pia (μm)
Ctrl	395.59	530.284	321.623	376.993	419.878	415.883	353.313	334.311	328.469	386.062	345.061	336.825
KO	279.026	565.301	289.999	372.546	324.667	253.66	321.794	263.208	298.426	399.07	320.604	391.919	259.508	451.675	359.114	320.66

## Sheet: Supplementary Fig. 10e
Supplementary Fig. 10e
Surface area (μm2)
Ctrl	80870.9	195120	241739	267498	246109	145872	123875	109699	173979
KO	146069	145391	103131	59114.8	50396	82852.8	43210.9	108881	171507	79129.7	116639	84740.6
