# Supplementary material for: GDF11 slows excitatory neuronal senescence and brain ageing by repressing p21
Source: Nat Commun. 2023 Nov 17;14:7476. doi: 10.1038/s41467-023-43292-1 (PMC10656444; doi:10.1038/s41467-023-43292-1)
Supplement: Supplementary file 3 — Source Data [file 41467_2023_43292_MOESM3_ESM.zip › Source Data/Supplementary Figures Source Data/Supplementary Fig. 4 Source Data.xlsx]

## Sheet: Supplementary Fig. 4d
Supplementary Fig. 4d	SA β Gal+ cells (%)
	WT	2-GDF11KO
	29.1	67.2
	13	43.6
	25.5	64.8
	24.1	73.1
	31.3	69.5
	27.2	65.5
		64.4
		72.9

## Sheet: Supplementary Fig. 4f
Supplementary Fig. 4f	SA β Gal+ cells (%)
	WT	3-GDF11KO
	27.6	43
	10.3	55.5
	24.2	61.4
	24.1	56.9
	29.2	56.3
	25.5	60.9
		68.4
		69.3
		70.5
		67.8
		61
		73.3
		75.9
		71.7
		64.8
