# Supplementary material for: GDF11 slows excitatory neuronal senescence and brain ageing by repressing p21
Source: Nat Commun. 2023 Nov 17;14:7476. doi: 10.1038/s41467-023-43292-1 (PMC10656444; doi:10.1038/s41467-023-43292-1)
Supplement: Supplementary file 3 — Source Data [file 41467_2023_43292_MOESM3_ESM.zip › Source Data/Supplementary Figures Source Data/Supplementary Fig. 11 Source Data.xlsx]

## Sheet: Supplementary Fig. 11b
Supplementary Fig. 11b	Ctrl	KO
Number of inhibitory synapse/cell body	10	1
	12	6
	4	1
	7	4
	23	5
	6	1
	9	2
	5	5
	5	8
	5	8
	9	4
	14	8
	8	3
	11	5
	12	1
	13	9
	10
	11
	8

## Sheet: Supplementary Fig. 11d
Supplementary Fig. 11d	Ctrl	KO
Number of excitatory synapse /100μm2	53.51	17.84
	35.68	35.68
	62.43	26.76
	35.68	26.76
	26.76	35.68
	44.6	8.92
	53.51	44.6
	35.68	35.68
	44.6	35.68
	71.35	26.76
	35.68	17.84
	35.68	35.68
	26.76	17.84
	44.6	17.84
	35.68	26.76
	35.68	26.76
	26.76	44.6
	35.68	35.68
	35.68	26.76
	8.92	8.92
	44.6	17.84
	17.84	26.76
	26.76	26.76
	53.51	17.84
	71.35	26.76
	53.51	44.6
	44.6	26.76
	26.76	44.6
	35.68	35.68
	35.68	26.76
	44.6	35.68
	26.76	26.76
	35.68	8.92
	35.68	17.84
	44.6	8.92
	35.68	17.84
	35.68	26.76
	35.68	17.84
	62.43	26.76
	44.6	8.92
	26.76	26.76
	26.76	26.76
	26.76	44.6
	26.76	26.76
	8.92	17.84
	26.76	17.84
	17.84	17.84
	26.76	26.76
	26.76	26.76
	26.76	8.92
	26.76	44.6
	35.68	26.76
	26.76	26.76
	26.76	26.76
	35.68	44.6
	8.92	17.84
	8.92	26.76
	44.6	17.84
	26.76	26.76
	53.51	26.76
	35.68	35.68
	44.6	35.68
	35.68	17.84
	35.68	35.68
	44.6	35.68
	35.68	8.92
	35.68	17.84
	26.76	17.84
	17.84	44.6
	35.68	35.68
	53.51	26.76
	26.76	17.84
	53.51	35.68
	44.6	44.6
	26.76	26.76
	26.76	26.76
	44.6	8.92
	44.6	35.68
	35.68	35.68
	35.68	17.84
	35.68	35.68
	44.6	17.84
	35.68	26.76
	35.68	26.76
	53.51	35.68
	26.76	26.76
	26.76	17.84
	44.6	44.6
	44.6	26.76
	44.6	26.76
	35.68	26.76
	35.68	26.76
	80.27	35.68
	26.76	35.68
	35.68	35.68
	26.76	17.84
	53.51	35.68
	35.68	26.76
	44.6	53.51
	53.51	35.68
	35.68	17.84
	62.43	35.68
	17.84	35.68
	26.76	8.92
	44.6	17.84
	17.84	53.51
	35.68	44.6
	26.76	53.51
	17.84	26.76
	26.76	26.76
	26.76	35.68
	17.84	53.51
		35.68
		35.68
		17.84
		26.76
		26.76
		35.68
		44.6
		17.84
		26.76
		26.76
		8.92
		44.6
		26.76
		17.84
		53.51
		26.76
		17.84

## Sheet: Supplementary Fig.11e
Supplementary Fig. 11e		Ctrl	KO
Excitatory synapse (%)	Single	90.97	73.1
	double	8.37	23.7
	triple	0.66	3.2

## Sheet: Supplementary Fig. 11f
Supplementary Fig. 11f	single		double		triple
Length of postsynaptic membrane (μm)	Ctrl	KO	Ctrl	KO	Ctrl	KO
	0.508	0.451	0.417	0.212	0.126	0.336
	0.105	0.498	0.201	0.134	0.094	0.541
	0.284	0.281	0.088	0.175	0.197	0.178
	0.27	0.482	0.22	0.253	0.263	0.174
	0.301	0.153	0.323	0.23	0.194	0.167
	0.566	0.384	0.132	0.16	0.179	0.161
	0.166	0.281	0.066	0.128	0.236	0.293
	0.284	0.199	0.115	0.355	0.209	0.144
	0.234	0.283	0.122	0.361	0.141	0.127
	0.228	0.634	0.152	0.167		0.185
	0.161	0.259	0.169	0.197		0.14
	0.593	0.602	0.314	0.256		0.194
	0.343	0.386	0.086	0.235		0.1
	0.373	0.299	0.127	0.237		0.325
	0.603	0.177	0.172	0.248		0.29
	0.159	0.366	0.355	0.271		0.259
	0.23	0.239	0.188	0.22		0.128
	0.156	0.397	0.186	0.577		0.13
	0.649	0.453	0.154	0.28		0.376
	0.456	0.423	0.146	0.384		0.299
	0.236	0.153	0.367	0.199		0.184
	0.324	0.338	0.355	0.315		0.099
	0.096	0.413	0.153	0.201		0.22
	0.312	0.234	0.152	0.184		0.241
	0.644	0.344	0.187	0.666		0.169
	0.328	0.783	0.49	0.209		0.132
	0.189	0.428	0.294	0.221		0.175
	0.153	0.428	0.141	0.638		0.179
	0.21	0.546	0.139	0.454		0.214
	0.6	0.467	0.196	0.154		0.219
	0.138	0.451	0.729	0.38		0.145
	0.153	0.4	0.372	0.257		0.238
	0.359	0.273	0.205	0.161		0.154
	0.26	0.804	0.307	0.325		0.537
	0.199	0.453	0.129	0.221		0.65
	0.439	0.404	0.234	0.21		0.485
	0.423	0.303	0.182	0.262		0.246
	0.408	0.441	0.192	0.215		0.281
	0.232	0.284	0.177	0.262		0.256
	0.198	0.549	0.365	0.18
	0.318	0.624	0.583	0.125
	0.37	0.155	0.167	0.199
	0.311	0.205	0.246	0.177
	0.257	0.335	0.281	0.21
	0.173	0.238	0.212	0.405
	0.426	0.46	0.18	0.371
	0.242	0.413	0.261	0.126
	0.271	0.254	0.248	0.245
	0.271	0.301	0.48	0.194
	0.164	0.351	0.269	0.272
	0.176	0.316	0.319	0.116
	0.176	0.232	0.128	0.348
	0.265	0.507	0.478	0.111
	0.328	0.449	0.158	0.232
	0.254	0.501	0.118	0.165
	0.14	0.678	0.132	0.303
	0.216	0.633	0.163	0.253
	0.097	0.465	0.179	0.279
	0.51	0.415	0.161	0.126
	0.127	0.343	0.192	0.178
	0.265	0.376	0.175	0.156
	0.825	0.667	0.149	0.158
	0.297	0.414	0.228	0.32
	0.362	0.4	0.513	0.3
	0.211	0.484	0.19	0.248
	0.275	0.775	0.312	0.267
	0.774	0.334	0.136	0.207
	0.27	0.407	0.304	0.228
	0.33	0.715	0.151	0.176
	0.152	0.318	0.241	0.19
	0.194	0.236	0.298	0.388
	0.358	0.425	0.109	0.307
	0.254	0.293	0.183	0.291
	0.371	0.373	0.271	0.127
	0.264	0.725	0.195	0.207
	0.467	0.5	0.226	0.236
	0.292	0.269		0.137
	0.255	0.634		0.169
	0.436	0.581		0.164
	0.117	0.517		0.156
	0.268	0.371		0.175
	0.577	0.55		0.218
	0.254	0.314		0.22
	0.299	0.566		0.543
	0.462	0.05		0.352
	0.318	0.78		0.206
	0.537	0.483		0.1
	0.223	0.285		0.185
	0.604	0.311		0.3
	0.563	0.269		0.231
	0.266	0.349		0.179
	0.32	0.503		0.279
	0.191	0.564		0.096
	0.353	0.209		0.325
	0.246	0.374		0.111
	0.498	0.312		0.154
	0.378	0.519		0.17
	0.366	0.332		0.148
	0.256	0.321		0.251
	0.242	0.358		0.263
	0.244	0.284		0.125
	0.307	0.636		0.216
	0.31	0.388		0.474
	0.493	0.221		0.514
	0.214	0.25		0.157
	0.257	0.59		0.612
	0.255	0.659		0.243
	0.254	0.283		0.277
	0.43	0.191		0.245
	0.559	0.601		0.604
	0.271	0.418		0.566
	0.282	0.271		0.49
	0.205	0.246		0.345
	0.378	0.456		0.362
	0.284	0.172		0.317
	0.169	0.229		0.264
	0.143	0.278		0.453
	0.415	0.22		0.417
	0.244	0.23		0.459
	0.358	0.349		1.096
	0.168	0.457		0.308
	0.16	0.15		0.217
	0.16	0.386		0.428
	0.304	0.296		0.422
	0.242	0.411		0.168
	0.344	0.244		0.164
	0.144	0.337		0.158
	0.296	0.29		0.09
	0.207	0.283		0.312
	0.227	0.233		0.197
	0.204	0.312		0.242
	0.415	0.356		0.196
	0.182	0.334		0.254
	0.288	0.365		0.196
	0.238	0.377		0.148
	0.273	0.357		0.225
	0.152	0.195		0.323
	0.206	0.345		0.348
	0.52	0.152		0.232
	0.208	0.446		0.249
	0.282	0.355		0.143
	0.192	0.362		0.19
	0.668	0.621		0.212
	0.641	0.154		0.167
	0.214	0.153		0.269
	0.177	0.608		0.276
	0.35	0.237		0.223
	0.345	0.463		0.239
	0.515	0.435		0.208
	0.163	0.398		0.41
	0.24	0.416		0.124
	0.306	0.503		0.243
	0.282	0.394		0.147
	0.196	0.293		0.255
	0.167	0.463		0.103
	0.663	0.397		0.298
	0.247	0.403		0.435
	0.19	0.391		0.177
	0.234	0.313		0.505
	0.278	0.521		0.291
	0.21	0.599		0.229
	0.368	0.569		0.178
	0.517	0.339		0.159
	0.319	0.402		0.211
	0.391	0.376		0.225
	0.21	0.332		0.227
	0.483	0.522		0.135
	0.238	0.28		0.164
	0.341	0.57		0.29
	0.238	0.181		0.191
	0.372	0.213		0.131
	0.333	0.355		0.605
	0.173	0.581		0.203
	0.632	0.464		0.213
	0.401	0.32		0.13
	0.544	0.536		0.158
	0.519	0.304		0.207
	0.498	0.222		0.159
	0.516	0.335		0.444
	0.164	0.234		0.292
	0.398	0.249		0.211
	0.245	0.322		0.152
	0.302	0.994		0.184
	0.346	0.205		0.407
	0.115	0.274		0.11
	0.337	0.276		0.295
	0.314	0.299		0.151
	0.146	0.233		0.158
	0.25	0.519		0.342
	0.25	0.262		0.345
	0.321	0.432		0.168
	0.453	0.532		0.228
	0.595	0.383		0.15
	0.156	0.266		0.32
	0.216	0.479
	0.451	0.53
	0.226	0.289
	0.121	0.361
	0.114	0.359
	0.301	0.35
	0.243	0.228
	0.237	0.282
	0.193	0.32
	0.197	0.245
	0.208	0.373
	0.331	0.392
	0.213	0.437
	0.261	0.239
	0.321	0.382
	0.201	0.413
	0.308	0.354
	0.255	0.323
	0.154	0.344
	0.23	0.31
	0.096	0.207
	0.585	0.241
	0.599	0.347
	0.365	0.364
	0.205	0.2
	0.368	0.557
	0.191	0.491
	0.29	0.317
	0.322	0.333
	0.368	0.179
	0.819	0.179
	0.306	0.179
	0.285	0.72
	0.172	0.305
	0.372	0.281
	0.429	0.596
	0.285	0.433
	0.253	0.256
	0.271	0.478
	0.302	0.283
	0.225	0.374
	0.352	0.312
	0.198	0.24
	0.176	0.256
	0.239	0.345
	0.215	0.29
	0.304	0.252
	0.18	0.222
	0.313	0.445
	0.172	0.588
	0.208	0.419
	0.222	0.504
	0.274	0.333
	0.455	0.254
	0.409	0.386
	0.221	0.384
	0.258	0.4
	0.184	0.237
	0.197	0.678
	0.275	0.302
	0.218	0.41
	0.407	0.397
	0.379	0.335
	0.401	0.321
	0.234	0.535
	0.214	0.274
	0.247	0.413
	0.306	0.46
	0.163	0.429
	0.182	0.37
	0.329	0.572
	0.155	0.342
	0.343	0.354
	0.225	0.749
	0.152	0.34
	0.277	0.414
	0.089	0.628
	0.363	0.399
	0.354	0.42
	0.312	0.622
	0.611	0.37
	0.512	0.565
	0.2	0.491
	0.15	0.343
	0.21	0.408
	0.322	0.516
	0.089	0.467
	0.281	0.491
	0.137	0.344
	0.405	0.392
	0.381	0.331
	0.292	0.61
	0.174	0.229
	0.152	0.398
	0.414	0.395
	0.191	0.246
	0.325	0.436
	0.302	0.383
	0.414	0.327
	0.241	0.64
	0.348	0.548
	0.393	0.75
	0.524	0.218
	0.168	0.428
	0.218	0.817
	0.186
	0.426
	0.538
	0.21
	0.236
	0.437
	0.274
	0.469
	0.294
	0.384
	0.274
	0.288
	0.538
	0.154
	0.409
	0.388
	0.561
	0.274
	0.17
	0.395
	0.262
	0.396
	0.135
	0.26
	0.269
	0.23
	0.283
	0.161
	0.31
	0.199
	0.141
	0.207
	0.207
	0.468
	0.7
	0.342
	0.319
	0.35
	0.342
	0.249
	0.745
	0.204
	0.45
	0.152
	0.697
	0.566
	0.401
	0.279
	0.209
	0.138
	0.164
	0.238
	0.102
	0.282
	0.38
	0.382
	0.417
	0.405
	0.21
	0.374
	0.171
	0.246
	0.209
	0.178
	0.296
	0.326
	0.281
	0.427
	0.516
	0.131
	0.378
	0.149
	0.2
	0.225
	0.496
	0.308
	0.508
	0.194
	0.191
	0.346
	0.261
	0.281
	0.318
	0.164
	0.293
	0.215
	0.261
	0.468
	0.619
	0.244
	0.291
	0.112
	0.475
	0.241
	0.245
	0.329
	0.235
	0.29
	0.639
	0.557
	0.485
	0.208
	0.269
	0.435
	0.205
	0.409
	0.378
	0.404
	0.309
	0.17
	0.241
	0.148
	0.281
	0.447
