# Supplementary material for: GDF11 slows excitatory neuronal senescence and brain ageing by repressing p21
Source: Nat Commun. 2023 Nov 17;14:7476. doi: 10.1038/s41467-023-43292-1 (PMC10656444; doi:10.1038/s41467-023-43292-1)
Supplement: Supplementary file 3 — Source Data [file 41467_2023_43292_MOESM3_ESM.zip › Source Data/Supplementary Figures Source Data/Supplementary Fig. 5 Source Data.xlsx]

## Sheet: Supplementary Fig. 5b
Supplementary Fig. 5b	WT	GDF11KO
Relative Tmem159 protein level	0.983225	5.57066
	1.18283	5.96111
	0.833945	4.08701
